# Supplementary material for: First Detection of Sclerotinia nivalis on Carrot (Daucus carota subsp. sativus) in Russia and Comparative Pathogenicity of Sclerotinia Isolates on Carrot
Source: Plants (Basel). 2025 Nov 15;14(22):3487. doi: 10.3390/plants14223487 (PMC12655907; doi:10.3390/plants14223487)
Supplement: Supplementary file 1 [file plants-14-03487-s001.zip]

Archive with 4 entries (4 files):
- File S1 Draft genome assembly of Sclerotinia nivalis strain SM8.fasta
- Supplementary Figure S1.pdf
- Supplementary Table S2.pdf
- Supplementary_Table_S1.xlsx
