# Supplementary material for: First Detection of Sclerotinia nivalis on Carrot (Daucus carota subsp. sativus) in Russia and Comparative Pathogenicity of Sclerotinia Isolates on Carrot
Source: Plants (Basel). 2025 Nov 15;14(22):3487. doi: 10.3390/plants14223487 (PMC12655907; doi:10.3390/plants14223487)
Supplement: Supplementary file 1 [file plants-14-03487-s001.zip › File S1 Draft genome assembly of Sclerotinia nivalis strain SM8.fasta]

>NODE_1_length_255834_cov_146.789232
TCAATGAGAGATATACCAATCACGAATAAGACTGATGCAGATGCTACTGAAGAGGAGTATGAGGAGGAAGATGAGACAACTAAAAAGTACAATCTGATGAAAGCGGTTAGCAGGTCAATGAGAGATATACCAATCACGAATAAGACTGATGCAGATGCTACTGAAGAGGTATCAGTATTCGAAGACGATGGCGACTCAGATTATGAGAAAACTTCAGATGTTTCAGAAGTCTCAGCCCTATCGGACGAATATCTCCATGAATCCATCACGGGGAGCTCGACGACGGACAAACTTCAGTTTGACGATGACGATTTCTTCGAGATGGAGGACTTTTTTGACGAGCAGGGCTTTTTTTACGAAGCACCACGCCTTCATAACTCATTCTGTCATAAAAGAGTCCAGCAGTTGAGAAAAGAATATTTTTAGATTGGCTGGACCAATTAAATCAGATTTTCTAGAATATGAGTAATAAGGTTGTTTTCCAGACGAAGAACTATATACCCCTGTACCCATACTGCCCATCAGAATCGAACAATTGAGCAAGGAAGAATATTAGATTGGCTGGTCCGATCAGATTAGATCAGATTTCATAGAATATAAGAGTATTTTCCTTAAAAACATTATGCCTAGTTTTATATGTGTGAATATGTATATAAATATATGAATATGAGTTTTAAAAATGTGAACTAAATTGAACGCTAAACACCTACATCTTGAAAAGTTGAAGAAAGATGAAACCGATCTTGGAAAAGCAAGAATTAAGTGACTGGATTGAAGTCATCCTTTGGAAGATGCGATTTTGACATAGATGAGAATATATTAACTGCCACTTGGCGGAAATGTATTCCTAGACGATTTGGACGACTTTTCCACCGATTCTTCTTCACTTGAGAGAGCATGGAAAAGCGAGCGAGAGAAAGAATGGGCTTCTGATATAACTTATCAATTCCTCAGGTCTGTCTGATTGCCTATGGAGAAGAAAGGCAAAAGATTTAGACATGCAACCTCTGTAGCTGCTTCAGGAAACTGGCTAGTCCTAATTTAGTGTCACGGAAACCGTCGTGATCTACGCAAGCCTACAGGCTACAGAGCACGTGCTTTTCCTCCTAAATTCTAGGTATTTCAATTCCTTATCGATCGTATGATTGATAAGATGATCATGGTATATTACTATTCAAAACTTAGCTATTCAGGTTATTCGCATTCCAGGGTGTGTACTTTCATGTTTGTTGCGGACAAAACCCCAGAGAAGGGTGAGTTGTCACAGAGCAGGGCCGAAGGCGGATCACGTGAGGCTCTTGAAACCCGCTCAGGCGTTCAATGAGTTATCAGGTTCTTGGACAAGATAGGCAGTAAAAACAGGCTATAATATATCAGGGAAGATTGACTACCATCTTAGCTAAAGGAACTGGAAAACAACCCTAATATGATAGAACTCCTCTGCACTTGCTGGATGGCCTTTTGGTTGGGTGCGGGGAGGGGGGCTAGTAACCTATTCCGCGTTCAGCTTTTTATAAGCACTAAAATTCCATAACATCGAGGACGGGTAGTGCGGGAGTGTCTCAAACTCGCAGTGGAGGAGCATTCTGGATAGAATCACGGCTTCCTTTTTGGCCTGCTCTGCATTGCATTGCAACCCCGACTTATTCCCTTCCCAGGTGATGCCTTGGATCTTTGCACTCCCGTCATCATCGTTGCTTGGTTTCGGAATAATGTGAAGTATGTAGCACTCCTCCTGTAACCAGCTTCGAAGGATGTGGAGAGATATGTTGCCATTTTCGTCTGGATCTTCGATCAGCATGTCCCATTTGTCGTCCATGCTACGAGATCTAAACCCGACTTTGATCTTTTCCACATTTGCATCGCTGATTGGCAGACCCCAAGGTGCTGTGAGAGGCTCCTTCATGGGATTTCTCGAGCCGCGTTCGTATGTGTTCGAATACCACTTCTTTATCTCCTCCTCGTCCATCTCGCTGCCTGAATCGTCTTCCACAGCAGATTCACTGTCCGTCGTCGGAAGCTCCGTTGTAGGCTCCTTCTGTTCCGCTTTGCTGTGCGACGTCATCCTGTAATTTGCGTCACAGAATGTATTGGCAGTAATGAGTATTAAAACACCAAGGATTGTGATTGGAAACTCATATGTACCTGTCGTTAGAAGATCACAGCAGTTAGTGGTGAATGTGTTAATTAACTTGGGTGGAGGGTTTAGAAGGTATTGGGATGAAGCTGTGCCGAGGTGCTGAATATAAATAGAGGCTATCCTATCTATACGGCGGTGCAGTACATTAAATGGATCCCTAATTACTGAGGATACTGTTTATAGTGCTATTTCCGATAAGAGATTATGTAAGATAAGTGGTTATTTCTTGTTTCTAAAGATGCAGCCTGGCTCCAGCTATATATAGGTACGTTGGGTATTAAATCTGGAATAAACTAGTCCGATCCGTGGCCGGAGTGATACCACCTATACGAACTTTCGAAAGGACCTCAAATTTATATAGGAAGAGCATCATGTACACATATTTATTAGGCAAATGACAAAAAACGAGACTCTCAATACCTGAAGAACAGTATGCATGCGAAGTATTTCTAGCTTCCTTAGGGTCTATTCTTGATCATGGCTACAAAACACAAAACGCTAATGGTCAACAGTGCAGCTTACTTCGTGGTAAAGCGAAATTTCTTTGGAACTTCTGTTCTGATATACCAGGTAGTACTGCATCAAATGCATCATTATTCACACGAGCATGGGTATATCAAGAACGAAATCTTGCTCGACGAACCCTCGCTTTCACCAAAAACAGTGTGTACTGGGCCTGTGATGAGGACACTTATGGTGAACAGCCTGAATGGGGAGGTATCGAAGGATCAGGTCTGCGAAGAACCTTAAATTCTGTACGGGAAACCACCGCATTGAAACAAACTACTAGTGGCCAATCGTGGACTAATGAGCAATTATGGAGTCGACTCAAAAAACTTTGAGACGCGATGGCAATCCACAATAACATCTTACACACTTTGCAAGTTAACGAAACACACTGACAAACTCATTGCTGTTCCACCTATCGCCCAGGAGCTGGCCAACATGATGTCGAAGAAATACCTTGCGGGATTATGGGATGTGAACATATTATATCAAATGACTTGGATCACCTTTAATGGACGTACCACCCCGCAGGGAAAACAAATCAGAGACGTAGAATACGTGGCTCCAAGTTGGAGATGGGCCAGCATTGAAGCACCAGTGCAAAATATTTCATATTTGCCTCCAATAATAAACAAATTGCACTGGCAGACATGACCAAGAAACCATTTACTGCTCCCACTAAGGGTACCAGAAAAATACTATCCAGGTCACTTTGATATATGTTCAATAGTCTGCACTGCAATCCAACAATGAAAGCTTCGGGTTTTGTCAGGTGAATTTATACAATAACATCAGTCTGAATATTCAAGCATTTAGAACATTCAAATCATATGAACAGCCCAAACCATATAAATGGACAGAAAATTTTCCATCCAATCTCCCACTCCAAATAATAAAAACCCCCATCACTACCTCCCCCAGAACACCCACCTAACTCCATCCCCCATTCCCCCTCTCACAACCCACATATCAGAAAGAAACCCACAAGACCAACCGAGTCCCCCTCCAAAAAAAGAAAGAGGACTCCAGCCTCTCAAGCAAATATTTCGTACTAGTTCCTCGTTACTCGTTACTCCTCAAAGCCACTAGACTCCTCTTATCCATTAGAAAAAAACAGAATGAATGAAAACATCCAGTAATTAGTATAAATATATATATATAATTCAACCAACCAACATTTATTCTCACCCATAAACACAACAATCATTCCTTATCCTTGGACAAAGACCTATCTGTGTAAGTACAAAAGGAAAAGAACGCAGCAAGCCACTAAGTATTTACTTACATATACTCCCCCAGCAAAAAGAATATCGCTTTATAACGGATAAATCTCGGATATATAACCTCCAATCCTACATCCACACTTCCCCACCAAAAATCCTCCCAACTTCCCCAACCCGCTCCCCAAAAAACCCCAATAAACCCAAAAAAACTGAATCCGCCCGGGGTCGAACCGGGGACCTGCCGCGATAGAATCGATACTATTTTTTTGTAGAATAGAATTAAATTGTAAGGCGGACGTGATAACCACTACACCACGGATCCGATCCTGTTTGAGGTATTTTGTGATTTAGGGTGGTTTGTTTTGCATTAGGTGGGGAGCGGGGTGGGGTTTTGGAAGGTGGAAGGTTGAGGGATTGTTGAGATTTGGTTGACGGCTTATGTGGGGTAATAGATAAAGTGTTGTTGACGAGATCTGATTAATCAAGGAACTTACAGAGTAGTTTTAAGATTCACTTCTGCGAATAATAAAAGAAAGATAATTACATTTATAGCTATGATTATTTATAATAGAATATAATTATTTAAAAAAGCTAAGTATCAACCGGTATACAAAGAAATGAAAAGTGAAATAAACCTAAATAAGAATACCAATCCTCCCATCCTATAATGAATGCATCATGTCCTAAAACTCCTGCCATGGGATGAAATCATCGCACACCAAATGAATCGAATATAGGCCTGGTACCTTTGATCAATCAGATTTGTCAATCAACACTCTTCGATATCCCCCAATTCAAATCTGATGATGAATCCCTCCTTCAGGCTATAGCTTTCAATGTCCCATTCAAATTTGACAATCAAATACTCCTTCAAACTTCATCCAGCCTTCCCTAAATGCCGTGCTTAATGTTTCAATCTGTTGTGCCATTCTCCGTCCATTACGTGCCTATGTATTAATATTGATCAATAAAAATCTTCTGCTTCCATCTTCCAAATTGTTAGAATCTCTTCCTCATTTATTCTCAATTTGTTGATTCCCCCATTCCTGGTTTAATAAAATCATCAATGTTAACTCGGTGAAAGAATGATATATGCCCGAAAGGCAACCAGTGTTGTGCCAATACATCATGAGATATCATTATGAGTTCCGTTTCAATGAATTTAGCTATTATCAGTCAGTATGAAACCCCATATAATTCTTGAAGGGGGAAACAAATACAATTCCGATATCCTTGATTAGCAATTTGGCCACGACTCTTTACGATTCTTGCACCAGGCCACGCCTGCTCCCCATGACGAACTAAGCTCTTGTCACTAATATCATCAGCGATCCATGAAATTTGACCTCGAGGTATGTTTGGATCCCCAGTCAATTTAATAGCGCACAGAGAGCCTTTGTAAATTCTTGCATGTCTTTTCTTTGCTTCCCACACTTCAGGTGTTTCGTCTTTTCGCTCCAATATATTTGGTTCCTCGTTTTTCTGAAATCCATCTCGTTGATCTAGTAGTAAATATTCGCAACCATGACCTGAATAATCCCCGACCTAGAATTGTGATTTGAGTCAGCAGGTAATTAGAGAGATGTTTCCTGAATGATAATTTGCTAGACCTAGCGTATCTATAGTCGGAATTGAAGCTTTCAATATTCGTGAAACTATGAATTCTTGATACTACTTGAATAATTCCAGGTAGATTTGTTCTAGACGGATTTAGTGTCCTAGATCAAATCGAAGATATGAAATAAGTTTGAAAATCAAGAATCTCTCGTTCTTGGGGAATTCGAAATTCCGGAGTGTTAGAAACCCTGGCCAATCTTTCATTGATAAGACATGATAAATGGGTTATAAGGTGTAGATAGATAAAGACTCAGAAAAGGTAATGAAAGCTGGCGGGATAGGGTAGGATATTGAGAGATTTAATGGGATAAACAAACTTTTCGATCGATTGTTGCGAGCATTGATATCAAAGTCCAGGGTCAAAATGAATTGAGAAAATGAAAATGAAAATTATATAAACTTACAAAAATACCTCTGAAAGGCTCATCCTCTGTCGGTGTGTATAATCCAAAGTCAAGAGTTGACCATGTTTGGATATCTTCTCCCATTCGTACCTGGCCATTCATCTCTAACCAGAATCTAATTCGAAAAGATTGCTCATTAATTTGAGAACGATCTTCGGGCCGGCCCCATGTAGCTGTAGAAGACTGATCACAGACGGCAGAACGATCTACCCGAGACTTTGCTGGTACATTCGGTGGTGGCCATTTACCTTCCTGTGATCCGTTGGCGGGGTTTTTACCTACCAACGATTTTGCCAGCATGAAATGCGTAAATGCACGAGAGCCAGGATCATCACTCGTCCTCACCAAAGGTAGCTCACCCTTGAGCCTGCGTTCAGCCTCACCCATATCTGATAGGGATCGATGAGAATAAGAATCGACATCTAATCGCAGGCAATACTGAGACAAATACACCCTAGGTTCAAAACAATGAACTATGACTGAGATATCGTCCTTCCACGCGAAAAATTGAGGTGGTAACTTCTCTGTTACGAGCCTGTATAATCGGATAGAACCAGTCTCGGGGTGGTATTTGGAAATCAATATTTGCCCGTAATTCCGAGAATCGCTGAACCATAGCTTGTTCTTCGTAAGGAACCAATGAGGATCATGAGATTTATAAAGCTCCTTAAAAGACTGACATGGGGCAGGAGAATCAAGGTCGATACCGGGAACGTTCTCTTGTACGAGGCGTCGCCAAAGGGAATCAGTTTTTGCCACTTCAAATAATGTTTTGCATGATTTGCCTAATTTCGTCAAGTCGCAGGGCGAAAGATATGAAGCAATTTGACGAAGAAGCTCAACCGGAAGGTGAGTTAAGTTGAGTTGAGTTCCATTAGAAGATCTGATAGCTAAAGTTGGAAAGTATCACTATCAGCTGTCATTCTTCAAAATTGGTACCGTAATGACGATCCATGCTTAAATTGGAGGACCTGGTCATTTCTGTCAAAGGAAAGATGCAGCTCGAAAGCCAAGAACACCAAGCAAATACAATGCAACAGAGAAAAGTACATACCCTGGAATACGGCATTTTTTGGTTGAGATGATTTGGGGGACGGTGCTTCCTGGGAAGAAAAGAATTTACTCATGTCCGGACTTTCCACTCCCTCGACCAACTGCAAAGTCGATTCGATACCAGGATCCAATCGACCATGCAAATATTTGTCGCTGTTCTCCATTTGATCGACTCTTTGTTAAAACAAAAGGAAACTCGTTTGCTCTTCTTTATCGAGCAGGACCTCTAACTTGGCAGGTGGAATGGGTTTTAAAGAGAAAAGAGGAAGGTTTATGTCCTTATGACCACACCAAAATAGACTCGTTGCAATCTTGTAGATTGTGCAAGAAGATATGGTTGGATATGATGAGATGTCAAATGTGCTTTTGAAAATGTTTTTCTTAACGTCTGACCCTTATTCGATGATGATATCCTGACTGATCATTTGATAATGCTCGCAAGCATCAAACATTCCTATCTTTCGTGAGCTATGATAGATTTAGGAAAGCAAAGGCTAAATGATCAATTAGAAATGATCAAGTTTCTTGAATTGGACTGACGGTTACTCACTATAATTACGGCGGAAGTGGTGTATATTGTTTGTATGAATGGGTTGATGAGCTTCCTATTTCAGATTGATGTCGGGATATTCGTCCGTTACTGTTTCAATGCACCAGATGAGAAAGCTTAATTTATGCGATCTAAATTTTTTTAGCCGATTTCATAGGTTAAGAGTCGAGACGGCAGCCAAGGTGGCAGGGTGGCAGGGTTAGCAAGATAGGATAGATAGTCTACCTACCTAGGTAGCTCTCGAAGATGTATGAGATGAGGTTAGATGAGATTATGAAGGAAGAAAAAGGTTATTATGATATGTAATGTATGTAATGTATGTGTTGTATGTAGAAGATAATTAGTGGAGAAATCAAACAAATGTAAGAAATTTATCGAGATAGTTACATAGTACTAATTTATCGAGATAGTACTAGATAGTAAGGTAAATAAATAGGTAGTTAGTTTACCGGTACTGTATGACGAATTACGAATTGAAATTTCTTGGAGCTGACGATGACAAAAGAAACCCTTAAGCATCTCCAAGCTGCTGCATATTACTAAACCTTACCTCAAGAGTCAAGCGAGGTAGAAATGATGCTCGAGTAGCTGATAAAGGAGTAAGATAATTATATACAGGTAGGTAGTAGAAAGTTCAAATACATTTGGTAGACGAGAATGATAATAGGTAGGTAGTCTTACATACCAGATAATTAGTTAAAGCTACAATTCAAGGGTAAATAATCCCCGAGAAAATGATAATATTCATATCGTATCATATCGGTGAACGGGTTGGTATCGATGTATGTATGTGTCTTCCCATGATGATGAGAGAGAAGTGACAAGAAGATGAACAAGACTTCTAGGTTGCAACTTTCTCTGGCATATCATTCGTTCATACTACAAACGGCTTGAAATGATAATTGCTTGGAAGTGGAATGAAATTATCCATTTCCTATCAATTGCCAATATTGCCAATTCCCCTTCCCTCAAGCCTTAAATCACTGTCACAATCATATTGACGACTAAAATCACAACCGCCATCCCACGTTTTCTTTTCAGCATCAATCATCTACTCGCATGTAAGATTACTACTCCGTATGTGTATATCAGTAAGTTTTGCAATCTCTTCTCGATCATCACTCGCAGATCTCGTTTGTATTGGTATCGGCACACCATACAAAATGATAATCATGCCACTTATCTCCCAATTCAATCCCCCTTCTACCACTAATCCGTACCACCGCCGGAGACATTTCCAAATAGATCTCCCAACCATTTTTTCCCATTTAGAACAGGAAACTCCGATGTCGCCGCCCTTCCTCATTCTTTTTCTCTTCACGAACTATTCCTCATCCATCTCTTGTCGTACCCAGTAACCCAGTAACTTAAATTCTTCACCGTGCCACCCTTACTAGCAAATCCCCAGCGCTTCCGGAAGGTGCTTACAGTACCGTGGAGAAAGTCGTGATATTGTTCCCTCGTGGCATTACTGGGATTCAGGTGTGCATAATGATAGATAGTAACTTTGATAGTACTATGAAGAAATAGGAAGGCAATATATTGATGAATACGAAGACTACGAAGACGATAGATGGGACCTGGAGCTGAAGAGGACCACATCTGATTCATTGTATATTATGGAACTAGAATGTCGGTATATACTCCCACTTTCGACATCAAGCTTTACCTACTTTGTGTCTGGATCGATTCGTCATTCATGATCTGAGAAGGATGCTACGTTGATAGACGCACAGTAGTTTCAGATGCGACGAGATAAGATTATGTGCTCGGGATACCTATGGAGAAAATCGAAAGTATATATGCAATAGCTTAGGGTTAATAGGTTAACTACCGATAAGTACCCAGATAAACATGGGGATCCTCCAGTCCAGTGACATCCTAGGACCCGCTAATTCGTAGCACAACGTTGACCTCTGAACCTTATTCTAAATCAACAATATTATACTACCTACCTATGGGCCTCTTCTTGACAGAAAGAGGTCTTTTGAGTTTTGTTTTTACCCGAATTAGGATGTCTCCCCTGCTTTTCCCGTGATGTGTTTAGACACAAGAATGAAAAAAAGCACACAAGGCTCAAATGCACTTTTTGGGAATAGCTTCATCTAGATGTCTGTGATCAAATTGGATGTGTATCGAGAATTTGGCAACTCCGGGTGGATGGAAGTAGAGGGTCTGTCAACTTTTTGATAGACCCTTCGATTTAGAAAGACTACTATTAAAAGACTTACGACTCAAACCTATCACTTGACAAAGATACATACTCATATCCACTCTTTTAATCCCATCCCAATTACATATCCCTACTATATCCTTACTATATCCACATCCATCTAACCTTCAAGGTTGACCATCCCCTCTGACCCAATCACCTCACCACTTCAACACATCCATCGACCCATCATGACCCCTAACCCCTTCCCACCAATCCAACACCAGCAACCACCAGCGTCCAAATCCACATAACCAAGTCCCGCCACTTCAACCCCAGCACCAACAAAACACGCGGCAATCGTTATTTCCCGGGGATTTCGCTCTAATTCCCGCTTATTGTGAGGTAAATGATGGGGACGAGGAGATTACGTGGATTGTGGCTCGGAGTGGGACTATACTGTTGAAAATTTAGAGGAATGGGGTTTAAATACTTGTATTGGTAGTGAGAAGAAGAATTAGGAAGAGATGGGATAGTGAGAGGATGACTTTTGTATGAACAATTGTGCTAAAATTTTGCGATTTTTGATATCTCGCATGCGTGCATGCACTTTTCTACCCACAAAAAAAAGGGCTCCCGTTGTGACCATTCTGCTATAACATCTCAAATAAAGGGAGCAAGCTCAAAGAAGGAAAAAGAGAACAAAAATAACTCCATCGCTCCGTTTTAAAACCAATGAGTTCCTCCGACGCAGGCGTATCTACCGTTCCGTGCAAATTATCTCCATTAATCCACGTATCTAGGTCCATCCTCCTGCCAATTACCTGCTGGTGTCTCCGCTGCATAGGCACCAGGTGTGGGAGCTCCCGCATAATATCCTTGTCCTGGTGTAGGTGCATCCATAGCTTGAGGTGTTGGAGCACCCCAATAACCTGGAGCTGGAGTTGGTGCTGAATAAGCTCCAGGGGTTGGAGCGTTCATGGCAGCTGGCGTAGGAGCGGAATATCCACCTGGAGTCGGAGCATTCATTGCAGCCGGTGTAGGTGCCGATAAAGGACCGCCAGGGGTTGGAGCATCGTAAGCCGATCCCCAATTGTTGTTATTGGATGGGCCAGAATTCCAATTGTCGTTTGAATTGTTTGGTTGATAGGCTGGAGTCTTTGAGCCCCATGCATCTCCAGCATTACCACTACCGCCATATGCAGGAGTTTTGGATCCAAAATTATCTGATAGGCCATAAGCTGGGGTTTTAGCACCAGATGACCAAGCAGGAGTTCTATTGCCACCTCCATAGGCTGTTCGGCTACCGTCATTTGCATAAACGGTCCGAGATCCATCATTCGCCCAACCAGGTGTACGCCCACCATCAGTGGGTCCAGACTTCCAGGCAGGCGTTCGTCCACCTTGGCCACCACCATGAGGAGCTAAAAATGTTAGTAAATTGCAGAAGATAAGACGCGATTAACTTACTTCTCCCCCAAGCTGGAGTACGCTCAGGAAGACCACCTGGCATTGGTGTTCGTCCACCTGCACCAGCATCCCAACCTGGACCAGGGGTCGCACCTCCAAAACCACCACGGCCTCTTGAAGCTCCTCCTCCTCTACCACCACCAGGACCACCTCTGAAACCGTTTGGATCTATCGATGCGCCACTAATCTTATCCTTGAATCCCAAACAGTCTTTTGGCACACTGACTACCTTGCTCTTTGTGTGTAGTTCTACTCTGGCATTGGTGTCTGTGGTATCTTTGACAATGCCGAGTAAACCCTTGTATGGACCTTTTCGGATTGTCACCGTCTGTCCAATAGATTTATCACGACCAAATGATTTTGGTGGAAGCATCTGGGCGTTATTTTTCGGGTTCAGCTTCATTGCTGGGTTCATAGAGCTAAGGTCTGGTGAAGATGAGGCATTCCCAGCGATGCGTCCTCCCTTAGCAGAGACGCTTTGAACGCTGGTTGTTCGCGCAACAAACACACCGGCATTCTCGGTCAATTCCGAGCTCTTCAAGAAAAGATAGGCGCGATGAATGTGTAGAATCTTGCCAGATCTACCTTCTCCCCCAAATTCCTTCACACCATCCTCCATCTTGATCTCGGCACCATTACGATCTGTTGCCACTGCATTTCTTCGCTTTTCAAGCTTGTTGGAGATTTGGGATGGGATAACTGTTCGGTTAGAGCTATTCTGATCAAGAACGACGAGTGATTCGCGGTCAACCTTGATAATACAACCGACAGTAGATGGATCTAATTGAACCAAGTCCCATAGCTCGTACTTTCCTAAAGCGCCACTGCCACCGGAATCGCTCGCCTCTCGAAGATCTTTGCTAAAAACAGTGATTTCATTGTTGCCTTGATCACTCAACAAAGTGACACGATCTTCGATGATCTTGACGACCATACCGACTTCATCTCTAAACCTACTCCCACCAATCACTTTGACGTGATCACCCTCACGGAAACGCTTGCGTAGACCTTTGATAGGGATTTCGATGGTTTGGCCCTTCAATGCTCCTTCAGATACAGCCATCGTAACAATATCACCTGTAACAGATACTGCTTTACCAACGACACCTTTCTGTTCACCCTCGTAAACTTCAATAACATCGCCTGGTAGGTAAGAAGCATTGGCTGTGCTAGCTTTCAAGCTAGCAGCAAGAGCATTTAGATCCAAGTTCTCGGTTCCATCTTCAGCACCAGAGGCAAATCTTGTAACTTCCTCGAGGGTTGGATTGACATCTTTAGTGATAAGTGCTTGGATTTTGACCTCCTTCTCGCAATATCCATTGATATATTCTTCATTAAAGTAGTTCCAGGTCTTCGTGTCCGGTCGGCCTTGCAAATGTTTTGCATGTCGTTTCTTGGCTTCAGCCTCACTGAAGAGTCGTTGGGGCGGACGTGGTCCCGCCACTGGACGCTTTCTCTTTCCATCGACTGCATTGGTATCCTCATGAAGACCATAATCGAGACGAGGTACATATCTGACACGTAATTCGAGACCAGTATCGGTAACTTCCATAACTTGAGCAAGATCACCAGCATATTTTGCTGGACGCCTAAGTCGTACATAAGCTCCAACTTCTACAGTTGGACTTTTCGTAACCCTGAGAAGGTCTGGCATTTCCTTGATCTCAACTAGCTGCATTTTCGTTCGAGGATAGACATTCATAAGGCCATCCATAGCAGTCAAAATATCGGCTTGTCGTTGGGCTTCGACGTAAATGAAGCCTTTCATTGTAGATTGCGTGCCACCACGTTCAAAAGCGCAAGTAATCGCAAGTTCCTCTTTGGTACCAGTTCTCTCTTCGATGCGCTTCATGATCGAGAAAACGGCTTCTCTTTCTTTTCCTTCTTTACATCTTACAGCCCAGATACTAGGATCATCGACACTAGGAAGTAAAAGACGTTTTGGAACGACCGCTGATTCTCCACTGCCCCTTGAGGATCGACCTTTGTTCGCATATCGTTGTCGCAAAATTTCGGCTTGCTTTTCCGCATCAAGACTTGCTTCCATTTCACGTCTCCTATCTAAATCTCGGTGACGCCTGTCATCTGTCTCACCACCATCCGGAAGGTCTGCCATATCATCCGGGTGTGTGTCTGCAATGAAAGTATCCTTCATTTCGTTCAATTCATCCTCGTCATCTTCATTTTCATCCTCATCTTCATCCACTTCGGCTTCAACATCGAGGAAAACATTGCGACGGTCTCTGCGACGTTTACGGCGGTGTCCCTATAGTTTGCCATTAGGTGGGAAATTCTGGTGGACATGCCGTGAGGGAATAGTAAGTAGGAATTTATATGCAAGTAAGAAATGCTCACCGTAATCTCTTCTTCATCGTCATCTTCTTCCTCTTCATCTTCTTCATCGTCATCATCATCATGGGCGCCTGCAGCAGTATCATCACCCTCGCCTTCATCATCTTCATCCTCATCAACATCGTCAGCAGCACCGCCCGAGTTGGTTTTCCTCCCACTCGCTGGGGCAGATTCATCCTCAGAACCATCTTCATCTCCTACTTGATGACGCGAAGCTTCATTTCGTCTTTGCGCACTAGTTGTATTGTGGTCTTCATCTTCGTTGTCAGATAGATCCGCAGGTTGGGGATTGAAATTATCGTCCTCTTCGTCGCTTTCGTCAAAGGAATTACTCAGTAAATTTGAAGTAGACATTTTAATACAAAGGTTGAAAGAAGAAAATGTGCATTCGAAGGAGGAATGAATGGTATTTGTAGATTTTTTTTAAGAAGACAAATCTCAAGGCCAATGGATAAAGTACAATCCGGGCGAGGCAAGCTAACCTTTGTTTAAAATGGCCTCAGCCTTCCCGACATGTCGAGGGATCTAACCAATTTAGGTATAGACCAAGTTCACATCAAATTACCTAAGCCAATTGGACTTGTACCTACCTACTTATAGGGAAAGGAATTCTGATAGAAAAGTTTGTAAAGCTGATATCAAAATGCTAAATGAGCATTTGTTACCGCAGGCTGACCATTGAAACAGAACTATAAAGATCTCCTACACTCAAGTTATTCCTAATCCTCATTCAAATCCATGCAGAGGATTTAACCCTACTTTTCCGTCTGGAGAGTTAAAAGCTGTACTGACAAATTGAACAGCTGGAGTAAGTTTTGTAGCTCTTCTTTATGTGGGTGAATGCATTCCTGTTACTTCCAGTTGATGAGAGGAATGAACCTTGAGTCTTGAGTTATGAATTTATCTAGCTGTGATTCCGTTATACATTCCTGTTGCTCATTTTATTTAATGCACACTCACTTATCCTTTCTTGCCCTGGAAATTGATCTATACAGAAGACATAATTCTACTTGATATTCGAGGTTTGGCTAAAAAATAAGCACTCATCCACGAGAAGTTTCATAGGCTCGTGGTAAACACCAGAACAACAAATCTCTCCTAATACTACCATTCATACTTGGCCTCGAGTTCCCGACACCGTAATTTCAGTACCGAAAGGCAGTCGATACTCGCCGAGTAATCATATTTATGACGGCGGTCAAGGATCCTATGTATCAATAATATCCGTTAAAGAATAATTAACACATCACATTCCAGAAGGATGGAATTTCAAGCTTCCGCAAGTCTCGGTGCTACGGCGCTTGTTAGCTATGATACAGTTGCAGTCAGAGAGGATTTGAGGAGGGGGGAGATAGTACTTATGCATGCGGCAGCTGGAGGGCTGGGATTGATGTCTGTACAAATAGCAAAAGCATTTGAAGCAAGAGTTATAGCGACTGCTCCTATAAAGGAAAAACTAGAAGTGGCACGCAAATTTGGTGCTTATGAATGTCTGGACAATTCTGGAGGCCAAGAATGGTGGAAGACCATCTTAGAGCAGACGGGTGGTAAAGGTGTTGATTTGGTTTTTGATTCTGTAGGACTAGTCGATTTGAGTCTGAAATGCTTAAGCCATGAAAGGCGTGTATACTGGCCGTTAGGTTCGCGGGCAGAGAAGGAAATCTAGAAAAGGTAGCTATGAATAAAGTTCCTTTAAAGCAGGCGAAGATCATTGGCTACGTAAGTACCCATAACATAGATTGTTCGAGATGGAGCTAATAATTGCAGCGTTTTGGAGAGACAGATGGCCTGAATCCAGAAGCGACATTGCAAGTATGGAACGGGCTAAATGAGATGTTGAAGACAGGCCTCGTGAAGCCCATTGTATTTGGTCATAAGTATAATGGTTTGGAAAGTGTTGTAAAAGCATTGGAAGACCTGAGCGCTCGTAAAGTGTGGGGAAAGGAAGTAGTGATGGTTGAGGGCGTCGAAGAAGGTGCCAAGCTGTAATTATTATAATATCAATCAATCGCGTTCGAATATCTCATCAGAGAGCGAACCACTGATTGATGAAAAAGTTCGAACCCCCTTGTTAGCGATTCAATTTCGGACATGTGACTTTGCTCGTATTTGCGGATCTAAGTGACCAGTCACCTCACTCCTATCATACATGAACCCCACTGAGTATAATATCATAAATACTCGGATATTGTAGATGCGATCTCCAGAAAACCAAACTCCTGGCTTTTGATATGCGATAACGTTACGCTCTTGTCTCAAAGCTGACTTGAAAGCCCATCAAAATCATCACAGCTTCACGCCCCAAATACCCCTACCTCCACTTACCCCCAGCCAGTCGCCATTCCCATTATTGTTCAAATTGCTTCGAGGCGCCCAGCTAATGTTTCCCACTTCGTAATCACATTGCCAACTAGCAGAAGGTCCTCTGGAGTTATCCGGGGCGGGTGCACCGTTCATGCTAGGCCCCGCAGGAAGACCAGTATTTTGACTGAGTAAATCCCAGATAAGAACTAAAGAATCATCAGCACCAGAAGCAAGGGTACCCCTCCTAGATGGAGACCATTCTATGCAATTTATAGCTGCCGAATGACCTTGTAGCTCAAGTAATGCTTGTCCAGGCTGTCGAACATCCAAAATACGAATGATATTAGAATCTTGTGAGAAAGTAGCAAGAAGATGAGTATCATGTGGTGATGCAGCTAGTCGTAGTAGAGGAGGTGCATAGGACATGGTTTGCTGGGCTAAAGTTGGACTTATTCTTCCACCACCAGGGCTCAAATCTATAAGTATAATATTAGTGAAATTCCCAAGATTAATTTTGAAATCCATACCTTTATCATCCTTTGATGTTGGCTCATAAATGATGGTACTATGTTCCAGACTTCGGAGGTCAAACATTCTTACACTACCATCGGCTCCACAACTAACAAAAACATCCACACTATTTGCACAAAATCTGACATCGAAGACTTCTTTGTCATGTGCAATCAATTGGGTTTTGGCTGTTAATGTGGGGATGTCCCATATAGTGCATGTAGTATCTATGCTTGAAGTAATAATTAAACTAGGTGAGACAGTGTTCCAATCCAAAGAGGTCAAAGGAGCAGTATGCTCTGGTGTCTTGGAGTTAGAAAGTAAGGCTAGTGGTGTAAGTTTACTGGGAGGTAGGTCTCGGCCAGTATTAGAAGAACGTCCTCCGATAGTATTGCTGGGAGATGCAACTGGAGTTTCAGATGGGAGGGACCACAATCTCAAATGGTCACCAGAAGTAGCCAATAAATCTGTAGATTGTTTTTGAGATGATGGTGGTTCCCACAGGAGTCGAGTTACAGGATATGAATGTGTTGCTTCAGCGATCTTTGTAAATTCAAGACCATATTTTGGGGCGCCAGGCACATAGGATTCGGACTGAGTGGGTACGATTTGCGAATCGAGAATTTGAATCTGACAGGTAATATTAGCATTGGCAAACGCATATATCTCCCAGCTACAATGAAATCGACGAACTTACGAAGTTATGACCGTCTTCTAAATAACTTCCTATGGCGACTTTCCCGGCATCGTTGTTTTGCGCTGGCCATTTACACCAATCGAACGCATATAAAGCCCATGGTGCGAGATAGTTGCTGTTGGTAGGCGTCGCGCTGGTACCATCATATGAATATGGATTGGCGCCAGGTAGGCCTTCGGCAAGTGTTGAATCTGCGCGTGGTCGAATGTCTGCAAGGCCGAGCGGGGTATTGGATACAGTTCTTTGTGAGTTCTGTGGTGTATACTTTTGTGTCGGAGAGGAGAATTGATTTTGCTCAGAACCTCCCGGCGTGGTCGCTTGAAATGTTGCGAAACCTTGGCTGTCAAATCCCGCCGCTGGGCTTGATCGAGTATGATTATGCGAAAGACCTGTGGTTCGTGAGGGGGTTGAATACTGATCTTGCGATAATGTAGGTAATGAAGGTGCTGTATTTGTAGAAAACGGACCTGGTCTACCTGGTTGTAAAGCACCAGGATATTGGGATATATCAGGAGTGGCTTGCTCTAGAGCTATACGTGGACCACTTGCACCGTAATCTCTTGGAGATAAAGTACCTCGTTGCGCAGACATACTTGAATGCAGCTCGTCCGCGTGTCGAGTTCGCCTTGGTGTTTCGTGTTGTTGGGATTGATTCATTGAGGTATTGTTTAAATTGGTCGTCATAGAAGAATTTGGATGTGGTAAACCAAATGTTGTTGGTGGTGCTGATTGTCCTGTGCCAGAACTCAATGAAGGCATACCAAAACTACCTAGATTTGCTGCAGCTTGTAATATACCTCCTGTGGTAGAAATTCCAGGTATCGCATTCTGTTGCGATGAAGAAGAACGAGAATTTGGGTGAATATTAAAAGAATCAAAAGGCATGGCGCAGGGGACCTTGATTCGATGTCAGCAATGAGTGGCTTGCTTTCCCACTGCTCGAAATGAGACTGAATGCGCAGACTGCCCAATGGGTGGGAATGAGAAGGTGGGATAGAAAAGGCCGGAAGTGTAATTGGTATAATGATCGTGGGGCTTTGATTTGATTAGACCGCTAAAGATTTAAGGTATTAATGGGTGAAAAAGAGCCTAAACATCCCGACAAGGCTGGTTTAAACTTAGCCTGTACTTGAGTACCGATCAACCTAACACATTTTATCTGCACTGTACTTGTCTACTGTCTGTATAATTATTTGGACACTCTTCCTATAAACTGTTCTTGTTCACTCTTTGCTTCCTATTTTTCATTCAAAGGGAAGGTTGACTTTATCATTAATTGATCATAGCAATTCAACTTCACCTGGATCGAGGTGATTTATTGTGCTGGCGATATACCTAGTTGTCGATCATGTCACAATCCCTACTTCTACTCCCTCAACACCCCGCACCAGCTACAGCTGCAACACTCAGTGCCGCTTACCATTCATCAATATCTGCAGTTCTTTCAAGTCTCAAAACTTCATCATCCAGTACGAAGCTTACAATCGCAGTTGCGTCGTCAAATTTCCATGATCGATTGAAAGCTCCAAGATCCCAAATTTACAATGAGGCAGAGAAGTTACTGGGTGGTGTTTACAGCTTGATCTGTTCTATTTGCGCCAAGGAAGAGGTCAATATTACATCCAAGTTACCTGGAGCTGTGGATTTCCGCATTGTTTTACTAGATTACGATTCCACTCATTTTCTCAAGAAGAACTCTGGACGTGATATTAGTCTTGGGGGTTTGGCTGGTGGTCCTATCGTTGAACTCCCTTTATTTGCAAGTACGCGACGTCATTGGGATAAAATATTCTCAGTGGAAGGCGAGGGAGGACAGAATTTGCTTGGAGACTTTTTACACTTCACAAATAGAATTAGTCCTCCTTTACATGCAGAACTTCAAATGGTCGGTGGTGGAGTGAGCATGGTTCAATCTATTTCTCAGTCCATCCAACCAAATTCTTCCAGCTCTCATACTGTGGTAGCAGTAGGTGGTACGTTTGATCACCTTCATGCGGGGCACAAGCTTTTGCTTACAGCCACTACACTTTTACTACAACCAGCCGCCAGTTCTCAAGACCCTCCCCGGAGATTGATCATCGGTATTACAGGGGATGAGTTGTTGAAGAACAAAAAATATTCCGAATACTTGCAAAGTTGGGAAGAACGACAAAATGACGTCGTTGAGTTTCTTATCTCGATTCTGTCTTTCACACAAACTTTGGCCGGGGAAGCTATTCAAACAGTCCCTGTGGAAAGTTCGAATGGTCGGGCGATACATACGAAACTCAATGCTTGCTCGATCACCATTGAGTGTGTTGAAATTCAAGATGCTTATGGGCCCACTATCACTGATGAAACGGTTACCGCACTCGTTGTATCCGGAGAAACTAGGTCAGGTGGACAAGCAGTGAACGATAAAAGAGCCGAAAAGGGTTGGAAGGCACTGGAAGTCTATGAAGTCGATGTGCTCGACGTGCAAGCTGGTCTTGAGACCACATCTAAATCGGACGACTTTGCTTCCAAGATTAGCAGTACTGCAATAAGGAAGCAGATGGCCGATCGCACACGAACCTCTTCACTCTAATCAAAACATTACCCCGCGAGATCTCGTTCTGCATAGATACCCAACCTTGGCCGGAGCCTATATGAAGGAGAAGTATGGATATATTACCGCTATTGTCAGGAATAAGGTTGTAGAGTGATGTCTTCCATGCAGAAACTCCGACCCAATATTGAGCCAACTGCGCCGTCACAATATGCACGTCATTTACAGAAATACAAAGTTTATGCACAGGAATCACCATCCGACAGGGTTTACCGTCTCATGTTTACCCGCATCACTTTGTCTGGAACGTAGCTTTCACTCTTGACTCAACATATCAATGGCGTCTGGGTGTCGATGTCCGCCACTACTACCTTATGGCACCATTTTCACAATCCAACAACGCCCAGATTCCATGCTAATGATGAAATTTCCAAATACGAATTTGGATGAAACGTCCAACGGACACAATTTCCTAAAGGTGCGGAGAATTATAGAATGAACGTTGGTCCTTCAAACATCCCCTTCCTCGTGTGGTGCAATTGAGTTAAGTTATGCGGGGACTTTGAATTAAGCGCCCGTTATCCAATAACGTTTCTTGCGCAAATGCATAGGTTCAATTGGATTCAAGCCCTTTTCCAATAATTGTGGAAGGATTCACCCACACTAAAAAGCGCAAATTGGCGTCTTTACTCGACCAGGTTTATTTTATTCAATATGAACTAATATTCGACAAAAATGGTGGAGAGTTGCATTCAGTTCCATTCTTATTTATTATTATAATTTAACAAGCCGTTCGTTCTCGCTCTTTGCTCTTTTATCCATGTTTCGCCTTGAGACTAGGTCATGGGCATAAGCAGAAAAGAATAACCATCTTTTTTAACCCTTTAACCATCGGGTGAAACTTTGCTTTCTTCTTATAGGTCCCTTAATTTTAATGTTAACTTTTGAATTTCATCACATCGTATTTATCGAGATTCAATACCTATTCTAATAGTATCTTAATGGTACTTTGAAAGATTGAGATTCTAGATAAGTTTATCTTGATCTAGTTTGTCTAATCCGTATCGAGTAGACATTTCAGACCTACCAGTGCTTGGGCCTAGGAGCATTATCCATCTAGCCATTGTTTTCCGTTCTCTGACCCGTAATTCGTTCGCCAGACACAACCATGGTCAAAAAGACGATCCCATCACTCCACTAAGCTACGATTCGCTGTCATTTCATGCAGCCATGAATGGGTACATCCTTGTAGTGAATCTGTATCTTTTTCTGTATCAAATTATATCATATTGGACGGTTTGAACCTTTCCAATATTCCTCCTTTCGTCCCTGATTGGTATTTATCCAAGATCACATGATCGTATTTGCACCGACCGATCGGTAACCCACAACCCGCTGCAGGAAAGCCATAAAATCATTCTGACCAACCAAATTCAAAACAAGCAATATATCTGCATGAGAATAAAATTCTATTAAATATCGGAGAAGGATCCATCCACACACATTTTGTCTGTCTCTCAAGTGATCCCTTTAAGACGCATCGACACGTCAGAATTTCATAAAACCTGGCTGCTCGACCCTTGAAAAATCCATATCCCATACATAGAGTGCCGGCACTCAATTTCGCTCCTTATGATGTAACTATTCGATATTCGTTCATTATTTCACTTTATATCCTTGTCCATTCTCTGAATAACCTCAAGAATATCCTGTTCTTATACATCCGCTATGTGAGGTAACACTGCACTTAAAATGCTCAACTTTTCTGACCTGTCATCATAGAGAAAAGTGCTATACTTCCAGTCGTATACAATCATTGTCTTTCTCGAGATGGAAGATTTGAAATCCATCGAGAAACTTCCAGATGAGATTCTCTACCGAATCCTTTTGCAATTACTTTACCAAGATTTTGATTTAAGGCCACCATCTTGGAATCCATGGACTCAATCGCCGCATGTGCTCAATTTTTGCTTGACGCAGAGGAGGTTCTACAGAGCATATTCTCTATGTAAATCGCAAACACCCGAGTCCAAACTTACACCTATATTCAAACTTTCGAATGAGATACTAGAGAATATACTTGAATATCTCGTTCATAATTCTGGAAAATTGATTCCTATTGACCATAGAGCCTCTTTAAGTGTAGAGAGTTTTCAGTCTATGCCACCACAATCCTTAGAGGACACAAATATTACCACAACTCTTGTATGGGATTTCCTATTCGTTATCAAACATCAATCAATTTCTGATGAAAACTTTATTAGAGCCGTACATGTAAAAAGTTCTACAGTCTATTGCTGGGAAGACAGTTTGCCCGTGTCTCCATTCGATGCTCCGATGCTGGTTTTAACCGGTTACAGTTCTTGTTGGAAGAGCGACCTCACTTAACGAAACACGTCAAGAAATTCTCGTACATGATTCCTGTTTTTTATCACCGAGGTATTTTCTGATTTTTTTTTTTACCTACAATGTGCATTTCAACTAATCCATTCAAAGGTCTAAGTCAACTTCAGATCCTATTTGACGAGACTCACGCGGCGACACTTAATCTGGAGAGACAAGTAACCCTAAAACAAACCACTAGCAATACTCGTCAAGTCGATAGATCTCGACCATCGCTCAAACAGCTTCGAATAAAGCTTGATCGTAGTCGTAAGGATGAGATCACCATTTTTCGAGTATTATCACGAGCCCGGGAGCAGGCCACTATCATCAATAATAAAATCGATGTACAGAGCTTACTCCACGCTTTTCAATTGTTTGACCATCTTCAACAGATACGTCTCATGAGGGTTCAAGATAAAGTAGATATAGACTGGGCATCCTTCCTCAGAGAAAGACGCTGGATCGCCTTTTCTCAAAACAACAACAACAACAATAACAATATAAGCGACCCTATTCTCTCCCTAGATCTCGACCCCTTAGAATGGACAGTTGCCTGTGAGCATTCTGCTCGAGCACTCGGCTACGCTTTCCTCGAGTCCAAATCCCCTGCAACACGTTTCTCGAGCCGTTTCGTCAATCCACGTATTCCCTTACTCCTAAACCCACATTCCCACCACACAATTTCTACACTAGCAAACCGTCTCACATGTCTGGAAATACAAATCCAAGAACCTTCCGATGATAAAATGCATCAACTTTCTAGCCTCTTCAATACTTTCTTTACTTCTGCTCATCAAATCCAGGGTTTACATGTAGGGTTTCCTTCTAATAGACCTCTAACTCATGTACCGCTCGAAGCGGTCTTTCATCATGTTACGTGGAATAATTTAAGATATGTAGGGTTCGGGGCGTGGCATTTGGAAAGCGAGGAGATTATTAGGTTGTTGAGACGTCATAAATATACGTTGAGGAGTGTGAGACTTAGGAGTGTGAAATTGAAAGAGGGAAGTTCGTGGATAGAGGTTGTGAGGATGTTGAGAAGGGAATTGAGGGAGTTGAAATGGGTTAGTTTAAGGGGGATTGGGTATGTAAATGGGGGTGGAAACGGGAATGGGAATGGGGGCGTAGGAATGGGAGTCGGAATCGGAGGAGCAAATCAAATAGGAAACCCCAACGTAGGCAATACCGTGGACATGGACGACGACAGCGACGAAAGCGCCGAAGAATTAGATTTCGAAGATACAGCCATTGGAGATCGCACCCTAAGTCACCACAGTAGTTCCGTCCATTTACCTTCTTCTTCTTCTTCTTCTTCTTCTCCTTCGCATAAAGGTAACACGATAGACACGAGGGAATCAGACAGAACAAGAACAAGAAGCATAGAAAGCAGAGCGGCAGCTGGAGCAGTATCGTGCGAATGTGGGAATGGATTCGCAATGCCGGATTTGGGCCACGAAGGCAGTGAAGGCGTGGTGTTGAAGCATCATTGGAAGTTTTGGGAGTTGTGGGCTGTGAAGAGATGTGCCGTGCATGATTCATCATGTGCGGTGTATGATGCGTGATGGAAGTTTGGGTTTGGAGAGATATTTTGTTTGGAGGGGCTTGCTTTGGGGGTATGATAATGTATGGGGTTGGGTTTGTGGGTATGGTTAGTAGGTATGCTTTCGTTTGGTTTGGAATTGGTGGGATGGATGGGTGGATGGATTGGTGGACTTTTGTGTTTTGTGTTTTGGGTGGTGTGAGATCATTGTGATAGGGTTAGGGTATTTGGCCAAGGGTGTGGGAGGAGGAGGGGGGACGGGGGCTTTCGATTCGAGATTGGCTTTTATATAGCATTATATTATATCATATCCTCCCATCTCATCTCATCTCTTCTCGCACGCAGGAACATCTATAAATTCGTAGAATGCAATGTGTAAGAATGGTATATGTATATGCATACTTCATTGCTTCATCTAAAACCCAACCAAGTAACACAATCGAATAAACCATAGTACAGCCTGTCCGTTGGTATCAATACTCCTTCCTCCCAATGATCCCACATAATAAACCCATCAAAACCCCTCATGACCAGTATCACCATCACCATCACCATCATCATGATCCACATCCGCCCCCCGATCCACCAACAACTCCTCCAAATGTTTCTCCTCATCGCTTTCCTCCTCCCTATCCACACTTTCCTCCTCCCTATCCACATTTACCAAAACCCTTGCCCTTCCATGCACGAACGAATTTTCCTGTCTCGCTAGATCTTTCTCTAGTTCTTTTAATCCGTCGTCTTCGTCTGTCCTTGATTCATTTATTGATTGTTTTTGTGTATTATTAATACTTTCGTGTTCATTTTTATCACCATTCTTCTTTTCATCATTCCTTTCATCATTTCCATCATCGTCATCATCAATTTCCCCACCCATAGACTTCAATGCTCCCCTTAAAATTTCTTTTCCTTGCCTGAAAGCTTGTAATTCAGCTCCTATAGCAATAACCAATAAATTCCAGCCCTTAGTCTCCGCCACTTCTACCGTCTCCGCAAGTTTCCCAATAACCTGCTTCATTTTTCCAATTTGTCCCCTTAACCCATCTACATCGCTTACCTTTCCACTCTTCATACTTTCCCTCAGTTCATCCTCAAATTGCATCACTGTGCCCACTGATTCTTCCCAATACTTTGCTCCATCCTCCAATGCTTCTTTCTCCTTTTCCACCTCTAATTTCCTCTCTTGCAACGAATTTATTTCTTTACTCCACCATTCTTCTGCCATTTCTAATGTGCGGCGCTTTGGGGGTAGTGTCATAAATCCTTCTTCATTTTCCATACTGATCGATACCATGACTGGTGGCCGAGTCAAGAATTCCTGGACTTCGGATTCTACTTCCTTGAGAGCTCCACGGTAACTAGATAATCGAGACTCTCTCTGATTAACCCTCTCTTTAATACGTTCTCCTAACCAATTCTTTCGAGCCTTCATTTGTAATAATCTATCTTCCGTTTCTCGTATCTCGTTTGCCACAGCCCTCTCTTCAGTTCGCAGTTCGGCTATTTCTCGATCTTCTTCGGATTTGCCTTGGGTAGATTCATCTCTTTCTCTATCCAGTGAAGTTGATCCCGAGTTTGTTGTGTCCACTGACATGAATTCCCCAATTTCTTTCTTGGCCTCTTCGATTCTAATCTTCCAATCCTTTGTTTTCGCAATACACATCTCTCTCCTCTCAATTTCTTCTCCTAACAAATCTCCTTCCTCGCCTTTGACATCCGCCAACTCACCCATATCCCTTAATAATCCTTTCCTCGCTGCCTTCAATCCAATTGTCCTTTTCTTCGGTTGCCTAACAGGAATTGTCTGCATATGCGCTCCATCTTTACCCCGACCCCCTTGACTATCTTTACCCCGTTGTAACGATCTCGTCGTAGGCGTGCTATTTCCACTTCCATACCCCATGTCACCACCTCCTCCACCAAACCCTGCCAATAATCCCTCACCCTGCGCATCCAACAACATTTGTAATTCTGCCTGCAAAGCCCTTTCCCTCCTTTCCAATCCCAATAAAGTATCGATTTGTACTGAGCCTCCAACACTACTCCCCATGGACTTCAAAGCTCCGACGCCTCCCCTCGCTTCCCTCACCAAACTCCCTCTCAAACTAGGACTTCTACTCCCATCTAAACTCATTCCTATCTTTCCGCCTCTTCCCAAACCCACAACGCTTCCCACAATGGGTGGAGGAGGAGCAGCAAATTGTATCCTCCTTCCCTTTGCCTTCCCATTTCCTTTCATTTTACTCGCAGACCCTGCTGCCGAGACAGGTCGAGGTGATATCGTTCTCGCACTTGTACTAGTAGGGGATCGAATGTCCCTATAAAATTCCGGCGGTGGACTCGGTGTAGCTCGAGAAGCTGAAGGGGAAGAGAGATTACGCAGATTAATGCCATTATGCGAGTCATATTCTCTTGATAAAAGAGGATGTTGCTGATCATTCGTTCCCGAAGAGTTGCTGAAGAATGAATTGCGGGAGCGGGACATTTTGATTTCGTGGTTCGTGGTCTTTGTGTTGATGTTTCTGATATTGTAGACGTGATAGGTTATTCAAAGTTTCATTGTTCAGATACGGATATCTTATAGGTATAGAATGTGTTCATGTGTTTAGCACTGATGCCGTTAAGTAATGGGATCGATTGTAAAGGCCGTAAGTACTACTAGCCTGCGTGAAACGGAAAAACAGTAAGAGTAATAGAAATGATACAGCTGCAGCTACTGAGTTGAATTTGCAAATTGTTGCATGAATGATATGAATGATGTGAGCACATGTAAAGAATGCGAATCAAGCTCGCTGGAATTTCCACTTCGAACCATTGAACAAATACCTAACTAGGTAGGTAGTATGGCATTTATCACATGCGATAGACACGAGGTCAGCCTTGTGAGGGACGTGCACGAAAGCGAGGCTGAGAGCTGCCAGACCATAACTTTTCATCCTTCCAATTCTTATTGTTCAAGTCCAATTTGTTTAAACTCCCCATTTATTGAAAAGGTCATGAAAAGAAAAATGGTTTAGGATGAAATGAGCTCGCTATCAAAATATCACTGCTGTCAAGAAAACTTATGGAACATCATAAAAAAGGCACATTTGTAGGTGTAAAGCATTTGGTATTTTTCTATAAACAAGGCAGTACATTCTGTACTATTGCACCCAATCCGTGACCTTCTGGTTTGCTTGTTTTCATTATCATAACCGTTAGAAGCATGAAAGAATGATAAAACCAATAGTGGTACAAACTCGAGAGGCTGTACAGTAGCATGGAAGCTTGGTTCAATGCAAGGTTAGGGTGTATAGTTTCTAAGAGTTGAACCAAGATTCATGATAGTAATATCTTATCTTCGTCCCATGACTCTTTAAAGTTGTCCCAAACCAAGGTTCTCTGGCTCAGCCTTGATAACACGGAGACTAGAAATAGATGCGTTAGTAAAGTTGAGGACCGAATTGGCAGCAATTAAAACTTACGTGTTGGTGTTACCCATACCACCCTTCCATCCTTGAACAACGACGACGCTCTCACCTTGGGCCAAAACCTTAAGCTTCATAGCCTCAGCAATACCCCACTTGATTCTTCTGTCAACATCCTCTTGCCAGTTGACCTTGGAAAAGTCTGGCTTTTCCTCAGCAAAGTGGAAAGGATAGACACCACGATACAAGTGACCGTATCTGGATGCGCTAGCATTTCGGGTTACCATGAAGATAGGGCAGACTGGTCTGTACTTGGAGAGAAGACGTGCGCTCTCTCCACTGGTGGACAAAACAATGATGGCGCCTGCATTGATATCCAAACTGGCACGGACGGCAGACATGGCGCATGATTCAACAACGCTGACTGGTCGTTCGGCAAGTTTGCAAAGTTCCTCGAAGTGAGAGATATATGCGATAGAGTTCTCGGCGCTCAAGCAACATTCGTGCATCTCGTTAACGGCCTCATTAGGATAGTTTCCCTTAGCAGTCTCTCCAGACAACATAACACAGTCAGCACCATCGGTGACAGCGTTACCAACATCACTGATCTCAGCACGAGTTGGTCTTGGGTTAAGAATCATAGATTCGAGCATTTGAGTAGCACAGATGACTGGCTTTCCGGCCATGTTGCACATAGCAATCATCTTCTTTTGAGCAGCGAAAACCTCAGCAGCTGGGATCTCAATACCCAAATCACCACGAGCAACCATGACACCATCGGTCTCCTTCAAGATCTCAGCGAAGTTGTTAAGACCTTGTCTGTTCTCAATCTTGGCAATGATTTGAATGTGTTTTCCATCTTCACCGAGGACTTTACGGATTGCCGTGATATCCTCACCACGACGGATAAATGAGGCGAAGACCATGTCGACATTGTTCTTGACACCAAACCTCAAATCGGCTTGATCTTTCTCGGATAAAGCAGGGAGATCGACATCAGTGTTTGGGAGGTTGACACCCTTGTTGGAAGAGATCTTTCCGTTGTTTCTTGCGCGGCAACGAATGGTCTTGTCATCAACAATCTCCAAAACATCGAATGCGAGAACACCATCATCAACGTAGATGATACGTCCTGGCTCAATAACCTTGGTGATATTCTTGTAGTCGAGGTACCTGAGAGATAGCGTAGTAGATTAGCAATGGGAACTAAGCCGCATATAAAGTTGTTGAGACTTATACGTACATGTTCTTGTCATCAGAAGCAGTAGCATACTTGTCATCGGTCGTAATGTTGATCTCTGATCCAATAGAGATAGGAATATCAGCATAACCAACTGTGCTACCAGTTCTAATTTCTGGACCCTTTGTATCTAAAGCAATAGCGAGTTGACGACCAGCTTGAACCCTCTCGGCTTCACGGGTATTGTCAATAACGGATTGATGGTATTCGTATGAACCATGGGAAAAGTTCATGCGAACGACATTGAGACCAGCGATACGGAGCTTGTTGAGAGCCTCAACAGAATTGGTCTTAGGACCGATGGTGCAAATAATTGAAGTACGGCGATAGTTCTTGGTAGGCTTGAACTCAGTGTTGAGGTTCGCCAACCAAGAAACCTTGGATGTTCCAGTACTTAAGTGATCCATTGCAGTGGCCATTGTTCAAAGTTATGGAGGGAGGGAGGTTGAAGGTTTTGTAGGTAAGATTCGTTTTGGTGGGGTTGGTACAACTGTAAAGAGCCTTTTTAATTCGTCAGTTTGAAATGTGAGCAATCAAATTAAAATTACGGCCAACAGTTGAATTTAAAGACTTGAAAGGTACAAACGAGAAACCTTATATTGATTGATATCTGCGGAAAGAGGAAAGGAGGCGTTAAAAGGGTTTTGTGTAGTTTTTGTGTTCCCTTCAACCGTGTTGCTTGGATTAAGACACGGTCAATGATAAAACAACCCAAGAATGCCAATATTGGTGGAATTGTTGAGCTGAGATTCAATACGAAGCACAAGAGGTAAAGTAACCAAGGACCCAAGGATTCAAGTAGGACCCAAGTACGCGCGAAGCAGATGATACAAAGAATGGAAGGAAATGAGATATAAACTTACTTTACCAATTGATATAGAATTGAGAAATGCAGAACGAATAGAATAAAAGTAAAAGACCTTGTGGTTGAGTTGTGAAGGATTGATGGAAGAAAGGAGGGGGAAAATGATCCTTTTTACACAATACCCTTTAAAAAAAACAATCGTCCCCTCATCTTCAAGCCAGCCCACTATATCCATCCATCCATTTCATCCCACTTCACTTTGATGCTTGCTGCTCTGACCACCCCACATCAACACGTTGAATTTAAGGGTGCAGGTGCAGCGAGAGAGTAGCTCCACGATAAATGAAGGTTTTTTTTTTTATGAATGTCACATACTATGGATCTATGATACTACCTAGTAGAGTAGTAGGTATAGTAGGTATTACTAGGTAGTCGATATACTCGGTGCAAAAATTGTTCCAAATAATCACGCAGCGAGGATAAGATGGGATTGATACAATATAATATAATACGGACGATATAACATAACATAATATAATATAATATAATATGGAGTATGCCCTCAATCTTCAATCCCCAGAGAAGTTCTGAGGAATAAGGCTGGATGTATCTATCCATGGATAGGATAGAGAGAATGACACAGTATCCTACCTACTAGGTATATGTATAGGTATCTATGGCTACCTAGTATATCTATGTCCACCTCATCTACTCCATCACCTACTCTTACTCTGTACATATAAAAAGTGGTTAACTCTTCTCTGAAACTCTGATCTTTCCCATATCAGAATGCAAGTATGAAAGTACCCTTGGCTGATTCGTTGGCAGGGTAGGATTTTGGTGAAATCCCTTACGATTGGATGCTGGGCACTTTTGGATACTCAGGTCCAGCAGCCCACTAACTGTAGGTTATACCAAATGTAGAACTAGTAGCTTCTTAGCTAGATTGGGATTCGGCCATTCTTTCGGTGGTGTTGAAGTCAAAAATGTTTTGAAACCCTAAAATCACTTTTGGGCGCTCTACGCGTTGTCCGTTCTCCCGTTGTCACTTTCTTCCGTTGTCCCGTTTGAAATGCAATCCGGCCTGATTTTATTGCCTAAAATTAAAGGCATGAACTAAGGCATAAACTTAAGGCATAAACTTAAGGCATAAACTTAAGGCATAAATTTAAGGCATAAATTTAAGGCACAGTATTGGGTAATCTCCGGTAGTGTAATCGCATTTCGACGGTGAATGGAGCCCGATGACTACCAAAACTCAAAGTCAGCTCAAAACATAACCATAACCATAACGAAACAAATCAAACAAATCACAACCCAACGTTTCGCAAACCAAATAAGTTTCGAGTTTCGGATTATTACCTTTTGCTTTTCAATATTAGCATTTCGAAAATCGTATAAATCTCAACTCTTCAACTGATAAATATGGTGAGTTGGTTTATGCCCCCTTAAGTTTTCAGGTCTTTCAAAACATGAGAACCTAATCAGCCCAGTTCCTCAATTTACTAACATTTGGACTCGCGGGAAAGCTCGGAAAACTTACTCATTATGCATTTGATGCTGTCCTATGTAAGTAATTATTCCCCTCCCTATTTGCGGTCGCTGATAAGCTTACTGACCGTTCTTGATACAGTCTCAGCATTCTTGGCTGGTATGAAAAGATCAACTGGTTTAACGTGTGTTTACCCCTATACTTTCCTTTGCGACCATACTGCGAAATGATCAACTTGCAATTCAGATGCAGAATTTGGACTTCTTGATCGGCGGTGTAAATAGTAAGTTGGACCAGAAGGCTAACGATTCCCATTCTTCGGGACTCTAGACCCAGTCTTAAGAAAGATGTCACCGAAAACAAAGAGATCAATGGTTGGATCGAGAAATATCTTGGAGTTGGTGAATGGGTTATGGATCAATCGGTAGCCATCGCAGGGTCATCCGGCTTCTTCGAGAGGAAGAGGTGATTCAGACATTCGATACCGATGTACGAGAAAGGAGACATGCGTCTCAGATGCGCCTAGGGAACGACTTCATGGCAGATATCTTGCGGTTCGGCGAACGATTGGGGTAGAAATTCCACGGAGTTTTGGGCGTTTTTTTGAGGACATGTCTGCCTGAGGGTGGTGATATAAGGACGATATGGTTAGGGTTGACGGGTGGTATTCTCTTCTTTGAGTTAGGATACTTTTGCAGACGAAGGAAGGGAACGAAAATGTAGCTAAAATACAGAAGACGCATTGCCAACTATGTATATTTTCTTGCATATGGCATCTCCACATCTTGTTGGCCCATCTTCCGAGGCGCCAGCCGAAAATACCCGAAATCGAGCTCTCTTTCGAGACTTTGAATACATTCTTCCCCTTCCTTTTGCTTTTCCCCACTCTCCGCTCTCTCCCGGGTCTTTCTGGCCTCTTGATTCTCCACCGTAGCTGACTCGTTACCCCTCTCAAGTCTCAATTCCTCTGACTACAACTACAAAACTTCTAAGCTCATTACATCCACCTACGGGCAACCTAGAACACTCTAGAATATCATAAAAGGCTATGAATGCGCCTGTATCTCTATGATTATAAACATAGCCTCGTATTTCAGCTCACCTCGAGCTCTATATCTATATTCAGGACTGACTGAAAAAATACTTCGGAATAAACAGTTGCCAGTGGCCTACGGGAAGGTTAGATACCGGCATTGAATTTTAGTGATGGGTGATTTCTTATGGGCTACTAGCCGGAAGATCTACAGGCCGGCGCGGGCCTAAATTAGTTCGCAACAGCCCTAAATCCTAGTACCTCATCATACTTCACACTTCATAAACTTATCCTCGACATCGATCTTACCTCGCATCAATGGCATACTAGGTAGTTTTGGCAAAAGTTTATTTCATGATGCCAAAAATAATTTCATACAACTTACCCGTCGGATGAGATCGTCCATCCTTGGGAAGCATAATCGTCATGCTACCACCACCTACTTTAAGCTTCACAATTCCCTCTATCCACGATAATTCGAGTCTTGAATGTCGCATCTATCATCCTGCATGTTTGGTACCTACTTCTATCTCCCAGGCTATACCATGGAGAAAGAGGGCTGCCATTGTTGCACATCCTTATGCGCCCTTGGGAGGAAGCTATGATGATGCTGTTGTGGATTTGGTTGCTTCTACTGTCTTGAAGGAGGGATTTGTTGTAGGGACTTTCAATTTTCGGTACTTATAACTATGTAACTTCTATAATATTATTGAATTCTAGTTTTACTTACTATTCATTAGTGGTGCAGGCTCTTCGAAGGGACATACTTCATGGTCCTCCCTACCTGAACAAAAGGATTATATATCATTTATCGGATTCATCGTAACTTATTTGCATCACCTTACCGTGCCGTATTCGTCCAGTCCACCGTCATTTACACAATCTGATCCCCAACTCCAAGACCTCGCTCCTATTCAATCACATGGCCCATTGGAAACTACAAATGATAGCTCCTCGGGTAAACTTACGTCTGCGGGGCCAAGTCTTGGAGGGTTCGAAGCGCAGCCTATTCTACTACTTGCGGGCTATTCATATGGAACTCTCATCACAATTAATCTCGACCCGAGCCTTCTCGCTATTCTTGCTCCATTTCAACAGCCAGTCTCTGGTAGTCCATACGCAGACATAAGATCTCGAGCACGATTCTTAGCCACTCAACAGAACGAGGTAATTGAAACTACATATTCATTACTTCGAGCGGGAAGCCATAGACGAGGCCGTAGTCTACAATTAGGAGAACAGATGATAAATCATAAAACTCGACTATCTAGCTCGGGGGTTAGAATGGGTGGTGATGAAGATATTAGAAGGGCTAGTCATGATATGCATGGTTCCGGAGTGAGACGATCATTTTCCGTGGATGCACCGTTAAAGGTTAGAAAGAGCGTAGACAGAATCAAGTCTATTGTTCATCACGGGTCGCCAAAAAGAGGATGGAGCTATACTTCGACGCCTAGATCTCAGGATACTGAGTCGAATGTGGAAAATTCGGATGGGCATACTCATGATAGAAAAGTCAATTCCGCTGGTTGCCTTGGGAATGATATTAAACTTGCCTACTTACTCGTTTCCCCTTTACCTCCTGATGGCATGATCAATAATTTGGCAAGTATCGGAAGTTTCAGACCGAATTTTCTATTCGGAAAGCAAAGTCACAAAATGGAACCCGATATCAAGTTCACAATTGATCCTACCTTGGTCCTCTATGGAACAGGTGATCTTTTTGTTCAAGTCAAAACTTTTGAACGTAAGTAAAGTGATCAATCCATCATCTAAATTCGAAAGAACAGGCACTAATTATTTAACTCACAGGCTGGACTGAAAAACTGTCGAGTATATGCAAAAGTAGAGAACCAGGGAGTGCGATTACTTTTAGATATGAAGAGATAGCCAACGGAGAGCACTTTTGGAGAAATTCTACAGCTGCTAGGGAACTGAAGGAGAACATTAGAAGGTTCTTGGTAGAGATTCTTGGGTGAATTGTTTAGGTAGCTTGCTAGAGTATTAATAATGATCAATGGTAATAATGATAATGAAATTACTAGGTACGACGATTTTCCTAAATCTTTTCTTTGATTGTCCTTCGGATCTCATATAATATACGCTAAATCTCATCAACGCGAATAAAACTCGTCACAACCATGAGTTCTTTCTCCATATTATGGGACGCTATATATTATATAGTATACAAGACTCCAGTAATCTACACTCTCTTTCCTGAGTAATACTCATACTCATACTCTGAAAGGTTTTAGGGGCATTAGGGTACCTCGATATCAATGTAGATAAGGGACAGGGGATAAACAATAAGCGAAGATGTGTTAGGGGTTTGGGTTGGATTGGATTGGATTGGATTGGATTGGGACTGAACGGAACGTTGCAATGTTCAAGTGGATTACAAGTTTGATGATCATTGATTCAATGAGATAATAATATGATCTTGTTGGGTGAAAGGAGGAGTTGAAAGTAGGGTTTAGAAGATGGATTTCGAAATATTGTTTCCTCCGTTCTATTTTTTCGTAGCCTGCGGGGATTTGGAGTGGGTTGGGTGGCTGGGGGTATTGGACTCTTTGTTTATTGTGGATTTTGTTGTTTTAGTAATGTCAAGGAGAGACACAAGTATATGAGTTTGATTTGACTCCTCGCTCGGATGCTATCCCGGGTTCTTGGGCTTCCTTTGAAAGTCTGCTTTGGAGTTAGCTCTGTCTTTTGTTAGTATGGGATGTTGCATCGTTAAATTGGTAATGTTCTGTGTCATGAGTTGTGTGAAATTTACAGGTGTGATTTCAAAATGAGAGGGATACTCGTCATAGGATAGAATGAATATATTAGCGTAGTATTACTCTTGGGGGCACAAGCTGAATCATGTTGCTGGGAAAGTACATACTCAACCATCAGCATGAGAATCTGGAAAATGATTGCGAATAGCGATGGGGCATTCGTTGAAGCACTTGAATTTCAGAATTGCATATTCATGTGAATTCATAGATATCATTGACTTGAGGTTCACTAACAGTTTCCTTATGATTTGATCATCAAACATGTGATAATAAAAAACCACATAACCACAAAAGAAGAACTCATCCTTCAACCAGTAAACTAGGACTGAGGATTGGCAAAATAGTACCAATAAGCCCCAAGCAATTTGCTCCCTTCAATATAATTATCCTTGTTAAGTTTCTCGTTAGGACCATGAGCCCCATCATCAGACATTCCTACCGGCAACAACATAATACTCCTATCTCCCAACGCATTCTGTAAATCAAGCGTGACCCCAATACTACAGTTTTATCAAATCATCAGCAAACTACAATTTCCACAATACAAAAAGTTACGATAAATAAAAAGGTCTCAGACTCACCTTCCCCCCTCACGGGTCAAATCCGGCTCCGTCTTATAAACTCTCTGCGTAGCCGCCTTACCAGCCCGAAAATTCGCATCATCCGATGATCCAAGCCAATACGGAGCCGATTCTCCAAACAATTTCACGCTGCATGCATTCTTGCTTCCGAGCTTTCGGAACTCTTGCTCCAGATATTGGATAGTGAGATCGGTGACGGATTTTTGGTCCATGGATGGAACGGTTCGGATGGAAAATTTGGCTGTCACTTTGGGGTATATGGCGGTTGTTTGGTCGGGGCTGGAATCGGCGCCGGAGATGCCGTGCTATGGTGGTGAGAATTAGTAATTGTTTATTGAGGAGGGTTCTTGGGGGATATGAGGAACAAGAGCTGTGTGAAAATGAAGGGGTGCATATCGCAGCAGGCGAAAAATCAAAAGCAGTATATAATCACAGGAAAGTGCAATATGAAAGCAACCCTAGAACTTACAATCGTAAGAGACGGATACCTGAACCGGTGCATAAGAGTATCCTTAGGATCCTCATAAATATTCGCCTCACTCCCAATCGTCTTCTGAAAATCCTGCGTCGTAAACTCAATAGTAGCATACTCTTTAACCTCATCCTCAGTCAAACTCTCCACCAGTTCATTGATCCCCGGAATCAAAATATGCCCCTTCGAATCCACCAGTTTCGAAAGAAGAAGAATCAAATCAGTCATAGGTTCATACACACAGCCCCCAAACATTCCACTATGGAGCTGCACACCCGGATGTTCAACCGTCAGGTTAAAATAATTGATCCCCCTCAATCCATAGGTTAAACAGGGTTTTCGCGTCGTAAGCCAATAATTGTCCGAGATACATGCTGCATCCACATGTTTGAATATACCGCGGTTGTCGGGGGATGATGCAAAGGCTGCGAATCCTGTGGATCCCGATTCTTCCATTCCTTCAAAACAGAATACGAGATTAACGGGGACATCGACGTTGGATAGTTGATAGGCTTCCAGTGCGTTGAGCCATGCGAGGAGAGGACCTTTGTCATCGGTAGAACCTCGTGCGTAGAGTTTCCCTTCTTTTTCGGTGAGGATCCAAGGGTCGGTTGTCCAGCCATCTCCAGGGGGTTGAACATCGTAATGGCCGTAGATTAGAATGGTCTTTTTGTTTTGGTCATATTCCTCGGGGTAATTGGCGATAATTATATCGGGGAGTTGGAGATCGGTGCCTGGTTCTTTTCCTAGTGGATAGCGATGTACTGATGCATGTAATGCGTTGAGTTGCTTTTCTAGAAAATCGGTCATCTATGGCGTGTTAGAAGTCAAGTTGATAGTATTTCAAAAGAGTGGAGGGTCTATGCATACAGCAAATACATTTTTGCGTCCGTCAGGGCTTCGGTCGGATGAAATTGACGGGATCTTGACCGCTGGTGCGAGTCCTATTCTTGAATTAGAATTTGCATCCTTTCACCATATGCAGATGTTGAACTTACGGTCATTGATGATGTTGTGGTCCGGAGCAACGGCAGCTGCAAGCTCATCGATCCTATATCAAGGAGGAATTATTCAGTGTTAGTGACAGTTTTATAGCATGCTCATTTGATGAACTACGCGCAGCACATACTTTTTGAAAACGAGGTCCAGCTTGTCCGTAGCCATGACTGGTTGTAGACTGAATGTATTTTATACTTAGTCCGAAGCAAAATACTGGAAGCCAAGAGTTAAATACACAGACTTCGGGTTTGAGAAGAGAAGTTTGTAAGTAAGTCCTCAAAAAAACAATCGCACTTGGGCAGAATTTTTGAAGGGATATATACACAACTCCATCCTCCTTCCACAAACAATCCTCCCACAAAAGCCACATCCATCTAATCCTTTACCCTCCATAACGATACCGGTGAAAGCTATCCTCTTTAGTCTCAAGACGATAGCTTTCAGCTGGTAAAGCAACCCAAATATCCATCACACCACATCAGTATCACCCCGCCTGACAACACATCTCCCAAGTGATACCTTAAGATGCGGGGAATCTTCGATGTATCAATCAATTTGTGGCAGGTATCACGGTAGTTCAGATGCAAACCGATTACTCAGTAGCACCGTGGCACCCAATGGTGTTCAACGGGTATGTCGTGGAATCGTGTTGGTGTAAGTTGTGCGGTATTGTGTAACTATCAGAACACTCGGTTTATGAAGCGGGAAGTGTTGTGTTACTCTACTGTGGTACTGTTGTAAGATCTACTTTTTAGTGATAGCTGGGGTATGGAGCTTAGTGTAGAGCTGATGCTGGTCCCTAGAGATTGGATAACCATGTATACGCAGATTGACATTGATAGACACCAGCTTGAAACCATGTATACGCAGATTGACATTGATAGACACCAGCTTGAGTACATATTGTATAGTCAATCTTTGACATAGGTTTAATCAAGTTTGAGTGAGGTAAATATAGTCAAAAGACCGCAAATCATTCCATTAAATAGCCGAAACTGAAATTCCCAAGACTGAATACTCCGTATGAATGTAATGTATTCTCAATAGCTGTCCTCCTGCCTCAATGTCTGGGATAATCATAAGGATAATCACTACTCGCTATTTGCCGCGCAAAGTACTCATTCTTCGCATTCTCGCTCTCGATGAAATCCGTGATATACTTCGGCGCAACCCTCTCTCTTCCCTCGGGTAAATTATTCTTCCCAGAGATCGGCTGACCGAGTTTCTCCCAAACAGGAATTGCACCCTCCCAATGCTCCTCACAGAGCTTCTTATCTTCGACGTCATTTTGGACTTCGAGCCCTAGAACAGCAGGAACTGAGTGAGTGTGTGATTTTTGGGCGTTGGGCGTAATTTTGATGATAGAGACGTAATCTATATCTTTGCCGATTGGACGAAGGTGATTCCAGCGATCCGGAATCTGAGAATTGACGATGTACTTCATCACCCATTCTCTTTCGGCATGGTTATCATCGGACACTTTCATCAAACTAGCGGTGCCGTTGAGGACAGTATTGGCAAACGCGAAACCGGTAGCAAACCCCGAAAACCCAAGATAGTGACTATGAATCGTGCTTGCTGCGACACTGACTTGGATGTCAGGATCGCCTTTTTCTACTCCTTTGAGACGCCCTAGTACGGGTTCCTGGACATGACCGTGCACATACAAGGCTTCGGGGTTGTTCTTGTATTTGATGATTTTGCCGACGAGATAACAAACAGGTGGGTACTCGGAGTCTTTCGTGAGGAAAGACACGTGCAAAATGTGCTGGTCGTTGATGATCTGCTTGGTGAGGTCGGCATCATATTCATCTGAAAATGAAATGTGATTAGCAAGATTTGGAAAAGGGTAAAAGAAAGATAGGGAACATACTACTCCATGCTGGGGCTGGGTTAGATAACGATTCAGTCATTTTTTCTATATCTTCGACTGAAGAAGAGATCAAGGGATTGGTTGTAGCGTGTGGATTTAGAAAGTTGTAAATATTGGATGCAATCTGAACTGGAAGAAGATGTAGAACTTGAATTCAAAGATTTTAACATCCTGCTTCTATATAATGCTATGACTTGGACTGCGAGCACTTCTCGCAACAAAACGAAGCGAGAGACAAAGTCTCGGGGTTCTTTTTTCGTCCCCGACATTCGGATTTGAAGGAGGGATTTCGCGTGTGGTACTTTAGATACATACTCCCGATTGAAGTTTACACCACATTTCTTGCACGCTGGTGAAGTGAACTTGTGATACATCATCGTAAATGCGTAACAGGTACTTTCCTTTGCAACATCCCCACCTCTTTCATTCCTTGTTCTTGGGAAAAATTATTTTCACTTGACAATTATTCAACTCAAGCCAGTAATACATAATTTAGATATATCACCTAACCCTCTCAAGCCAAACGAACTTACCGGCGCACAAAAGGAAATGCTACTTGAACTCGAATGGGCTCAACGAGCATTCATGCAAACCTTTACTATTGCTGTCATCGATAGTCCGATCACATTTGCCGATTGTTCTCCCACATTGCTTTCCATCGGCAATTCTTCAAACATTCACATTCTTCCATTATCCATTATTCTTGGTCTATCAAAGCTGTGCGAGGTTTCCTTCATTGGCCAGCCAACACATGCAACGCGAAAGAAAGAGAAGACAAATATAGTCTAAACCCCATGAGTTCTGATGCCCAACCCCTCTCTGCGGATGAGCAATCAGGTACTTTGTGCTTTGGCCAAGGGGGACACTGAAAAGTTTCAATGCTTTAATTCCCATGTGCACATACATAAATCGCTTGCAAAGCGTGGGGGCGGGCCATTTACATCCATGTACATCATGTTTATCGGCACTAACACGATATGACGAGGGTTGTTGTTGTTGCAGATTCACCCGCTGAAGAGGAGGTTGCAGAGACGGATTGAATTGCGTGCATGCATCGTACCTGTATTTGATACGAGAAAAATAAATGCATACCCCGCAGTATTGTGTTTCCTCTTGAGAGTTCATGAAGTAATCTTCATTTAAGCGGCTTGCTATATTAAAGCTGATGTGTTGTGATACTGATATAGCATGGTGAAACTAACGCAAGCGGCTCAATGCGGATTAGCTAAGACTTTTCCCCGCAAGCCACTTTTTGCCCCTTCGCCCCTGTAAACAGTAACGCTGCAGGTAATATTGGCTGATATTGCCAGCTTCCAAAATCAACACAATCCGTTTGGTGTACACGGGTACTACCGTCTTTAGTGCCCCGACTTCTCATTAACAGTATTCATCTAGATGCGAAATTCAGCTAGCCAACATACTCACTGATTTCTCTGATCTGCAACGATATCTTTAGAGAAATGAATTCAATTGCCTGAAAGATCAAGGATTTCCGCTACTCTCTTACTGGCGATGACATTGTAACAATTCTTCCCGGTTCCGCAGCCGAAAAGCATCACACAACCTTCAGAACACATGCGGTTCTACTACGACGACAACGACCCGTTGGTGACTTCCTAAGCCCATCATTCCTCTTTCAAGCACTTGCATTCTTACAATCGCTGTGAATATAAAACTATTACGTACAAGACCTCCGATTACGTCTTGTGGATGTCCAACCCCTCTTTGAAAGATCTCGTTCATGCAAGCATCTGCACTCATTCGTATTACTGTAACAGGAAATGACTGTCTCTTCCGAGCAATTTCTCACAGAATAAAGTGTATTTAAAGGGTTGCTCGAAGCCAGATGAATTCCAAAATTCAGTTCTACAACCTGCACTCAATCAATAAACTTCTCCCCTTCAAAATATACTATACAGTAAAAAGACTCACCAATTGTCTTTCCTCAAGTGCCTTACTTAAATCATCAACATGCCTACATACGCCCCCATTGTTAATGAGCTTCGGGACGAACTCCTCAGAGAAGTCGATGATCTCGATACTGCTGTCAGGAATGCCTTGAAATACGATATTCCAGACATGGCCACGTATGGCATCATTTCTGGAAAAGGATTCCTAGATTTTGCAGACTGGTTAGTTCGAGGTTGGATTCCAACCGAGAGCACTCATGGCCGCGATATCTATTACATCCTTTGCATGTTTTACTTCGTCCTCGCCCAAGATCCTTTGGGTGTTCGACAAACTTCAATTCTTCCAAAGAATGTCGGCAAGCCACTCACCCCACTATCTGACTGGCTCGTACGTTATGCCCAAGAAATTGGCAGATTTATGGACAAACCAGAGTCATGGAACGAAACTTCTTTGACCAGCTACCGAAACTCTCCTCAGTACCGTGTCTTCGAGGCTGAGGACCCAAAGAACTGGAAGACATTCAATCAGTTCTTTCACCGCAAGCTCAAGGAACCTCGTGAAATCTGCTCACCACATGATGACCGCATCATAACTTTCCCTGCCGATTCCACTTTCGCCGGCGCCTTCTCGATTACCGATGAATCTGAGGTGATACTTAAGCACCTCCCCTGGAAGGTATCGGATTTGTTCGGTAAATACGGCAAACAGGAAGTTCCAGGTTCGGACGGCAAGGCCACCTACGGAGACTTGTTCAAAGAAGGGGTTTGGACACATTGTTTCCTCAACACCTTTGATTATCATCGACAACACGCGGCTATCTCGGGTACTGTCGAAGTCATCGACGTGATCCAAGGTGCTGCCTATTTAGAGGTACTGGTCAAGACAGATGAGAAGGCTGGAGGTCACAATTATCTTGCACCTCGTCGTCGTATCTCACCAAACATCAAGAAACAGGATCCAGATTCAATCGTCACTCTCGACGCTCCTGACACACCAGGTTATCAATTCTTACAAACTCGCGGAATCATTATCATCAACAATGAGAAATTGGGTAGAGTTGCTATCCTACCTATTGGTATGGCTATTGTTTCCTCTGTCGTTGTGAATAAAGAGCTACTTGGCAAGACTATCAAGAAGGGAGATGAGATTTCTCACTTTGCTTTTGGAGGATCGGATATTGTGATGGTGTTTGAGCAGAAGGCGAGAGTTTCCAATTTCCCGGATTTGGAGGCTAATGAGCATTTCTATTATGGGGAGAAAATTTGCAAGGCTCATTACAGAGAAGTAGTTCCGTCCCATCTCAAGAAGTGAATTGCTTCGAATCAAAGCATAATGCACTATCTTATTTTTGTTGTCATTTCTTCAGTATTGAACTTAGTAGTTAGTGGACTCAACTTCCTGGACCTAGCTTAATATATTTGATTATGATCTGGTTGTCAAACAATTTCTCCTTGAGTGGGTGATATTTGTTCGTTTCTAAAGGAATTCCTTCCGTCGCACCGTATGATAAAGCCAAAGAGAGAATGGGAGAAAAAAAACACACAGCAGTAACTTGAAGTGGATAATACACATTTCTAAAAAAAAAGAACCTTGAAGCTACACTAGTGAAGATCCTTTGACAACTAGGGGAACCACTCCTTTTCCTTCTACCGTATGCACATATGGCAATTTTGTAACAGAAACCGGAGTTATTGGTACTGAACAGCCGAAAGCTGCTGCAACATACTGTGCAGAATATTGTAATCTGAGATCTTCATCTCCATGGGGATTTTAACAACTGCAATGGATAGGTGACTTTATTCTTGCTGTATTATTACAGCACACATTGTATCGGCCGTAACCTTCGCGCTCAATTTTACCGGCTTACGCAAGCCATAGAATCCATAGAACCGTGCCACTAGCTCGCGAAATGTTGAGGCTCACTTGAAGTACCTTATCTTTTGAACAGATCCAAACACACGCATCAACAACAAAATCTTGTATGGAAAGATATACAATGAGTAGAATTTGAAATTGCAGAGTAAGATTTTAGCAAATACTGCAAAATAGAAATATAAAATCAAGGAAGTGTCCAGGGTGAAACGAATCCCCGCAACCACAGATCAAAGGTCGCGACGTCAGAGAGCCCTGTCCTATTTGCTTGCGCAAGAAAGTCAATTTAGGAACGTTTGTAATGTACTAGTAGATTAAAGCTGCATAGTACATCAATTGTCATATTTATACGTTCCATTTAGCTCCGAAGGAGTGAGAAGAGGTAAAAGGGTAAGAAGAGAAGCGCTTTGAAAAGGCCTGATACGCACTAGCCACAACGATGGGCAAATAGTATATGTATATACCGGTGACTGACAAGGAGATCGATTGTGTCACTTACTGTCATGGTAATAAGTGTTCCGTAAGCTTTAAATGCTTGCTAATGGTCTTGACAGTACCTAAGACCTTAAAACCCTGATCTGCCTGATTGAACCTCCATTGAACCAAGTCGAGATATTGACAAAACGGGGAAATGAAAAATAGAAAGATGTGACAGTAATAAAGGAACACATATTGAGTAGCCACCTGAAATTTGTCGTAAATTGAATTCTTGATTCTATAAAACACCTACCAAACTTCAAGATTTCGCTAACCTCGCTGCCTTAAACCTACTAACTTTCTTTGGACCTCCCTCTTCTTCCGTAAATGGCACAATCTCATTCTCTTCCTCCCGAGCGAAGCCACCTTGTTTGCCAATCATCTTGTTCCTCATTCGATGATATTCAGTCGCAACTTCTTGGTGTAATAATTGCGGATCGAATTCATCAGGTGCGGCTGCATTAGTGTTGAGTGGTACGTCCCGTTCGATAATTTTGGGTGCAAGTGTGCGGTTCGCAGGACCAGTGGGAACTGTACTAGGGTTTTCGATCGCCGGTGCAAAGGCAATTGGTTGAGAAAAGGGCTTGGGAGTAGCTGGAGTGGCAGGAAATAATTTGAGATGCGAAGGATTTGTGGTAATCGAGGTGGCATTCGAAACACCGTTAGTACTATTACTCATCGGAGCTCGAGAAGTCTTGAAACGGGAAGCCTTCTTTTGTACTGGAGGTGTGGAAGAAAATTGGCCTGGAGCTTTTCTCTCAATGATATCTCCAACTGGAGCAGCTTTAGTCTCGGTCTTTGAGGAAGAAGCGATAGGCTTCTCAGGAGCAGGTGAGACATCTAGTTCCTCTGCAAATCTGACGGTTTTCTTTGAAGAGTCATCGGTAGTAGGAGATTTGACAGGGTTTGAGTTCTTCAACTTCTCCTTGCTAGATGTTGTAAGAACTCCCTTGCCAGCATCCTTCGTATCTTCACCACTAATAGATATGCGTCCAATTCCTTCTTGGACCATACCATAGTCATCTGAATTCTTTCCAACATTCTCCATCATCCTGACACCCAGTTTTTCCTCGAGTTCAATCATGCGCTGACGAAGTTCATCATCCACAACTGGACGAGTTGATTTGCCAAATTGGTCCTCATCATCATCATCACTATCTGAATCGTCTGCATAGTCTTCAGATTCCCAGTCACTGCCATCTTCTAGATTTATTTCTGCCACCACAGATCCAACTTCTGACATTCCATATTGTAGCATATCTCGCCGTAAAGCAGCATCTTCCGGAGATTCGTCGGTAGGTATGATGGCGGGCTCAGATGAAAGTTTCTCCGATTCTTTAGCAGATTGCATGAGTTCTTCGAGGCGCTTTGCAGCCGGAGATATTACTGGTTTCGATTCCGCAGACTCTGTTTTTGAATCCTTTGTAAACTTCACGCTCTTTTGTCCAGGCTTTGGAGATGTGGCGGATGGTTTGGGTTTCGTGTCTACACTCTTCATTTCCGTTGGTAAAGGAACAGTATCGACTTGTGTCGAAGCTTTTGTAGGTGGCGCATCATCTTCGACCTCCTCTGCAGTATGTAGTTCATCCTTTGATGCCGGTTCAATTATTCCAGCCTTGTGCAATACTTCCAACAATTGTGGCTTTACATTTCCAGGCGTTGATAATCTCGAAGAAATGACATTCCCTTCATCATCCAATTCCTCAATGATTTCCGTTACAGGAAGTCCCTCCTCATTTCTTACGTCTGGAGTACTAATGATAGTTGCTTTTGCCAATTTCTCCTCTGCGGTTTCGATTTGCTTCTTGATTGTATCGATATTTTGCTGAACATAATCCAATCTCCGATCTAACAAATTCACAACTTGTTCAGCTGTTCTCTGAGTGCCGGTGCCGAGTATTTCTTCGATTTCTTTTCCTTTGACCAAGTCTGCTTCGTAATTTCGTGCGATCGATATGAGTTCATCACGATTTGGGGTAGGATCTGCTGAGAGGATTTCTTCTTTCAAGCCATCATATTCAGCATCCCAAGTTTGCCAGTGCTGCAGCGATTTTCGTAATTTTGCGATATTATCCTCAAGTTGTTGACGATACTTCTCCAAGTCGAGGAAACTATCTTTTATTGCTTGCACCATATTTGTGTAAATTTCTTTGGGTGCTTTTTCAAGTGCATGACAAGGCTGTGGAGGCTGAAATGATTGGGGTTTTCGCTTATACTTTCTAGCTCTAGATTTTTTCTTCTACGGAGAGGGGTCGCGGTGGACCGGGCAACACTCTTGACTTAACCACAACATTTATTAGGATTAGATGTGTGTAACTAACTACACAAGGAAAAAGAACCAGGAAATATATGAGCTTGTGTGCGTTAAAGTTATCTTGAACATTCGAAAAAAGAAAAGGACTCCAAGGATTTCAGATGTTTGAGGCCGAGTTTTGTTTCCACGCATGCGCAGTCTTGCCACATACCGGTTCACAGCTCGTTCTCAAGTGTTTCATCACAGGATGCTATCGAAGTGAGGCACTGGATTGATTACATTAAAAATTATGGTTACCATCTTTCGATCTGAGTATCGACCCGGAAGAAAGTGCCGGCTTAAGTGGCCTACATGAGTCGCCATGAATGATTAGCACATCCATTGACCCTCCCGGCGGATTGAAGAATTGTCATGAAGTTCTAGCATATCGATGGACTCTTCCAGCCGTGTGACAGGATTCTGGTATACTCATGATCATGTAGATATGAGACTAACAGCTGATTTGAGTTCACAGCTAATAATTACCATTGGTCATTGCCTGTGGTGAAATTTACTGCTCACTTAGATCGGGATATCTCTCCCTGATCGTACATTGTCGGCAATCCTAATCCGGCTACAGCCTCCTTCGTCCAGTAGCTAAAACGATGAGGACGTGGATATCCAATAGTTCTAACAGTAAGAATCATGATGTAGAGTAGAAAGACTACTAAAAACATGATTGGGAGTAAGCATTTTGAAAATGACAACAACATGGCGAAAGTTTAAGCTATTTGATGAGTCCGGTCCAGAATATCAATACATTGCTTGAAGAATTGAAATGCCGAGCGCTAAGGGGTAAGGCTTTTAGTATCTAGGCTAGTGAAGTGCTTAGCTTATAAGCTTTCGGCATGTCATTTCTACCAAACATCAATTGTGAAGGAGTATGCCTTCATACTCAAGTCCTTCAGTTTCTAAGCTTTTGGAAAATGGTATCAATAACCGATCTCATTCATTCATTTTCAGTTATTAGATAGAAATATGACATAGTATCTACTAGCTTCCAACTACTCGGTACTACCGACTTAGTAGAAAATATGTCATAGTAGCGGCCGGTTCAACGGTTCTGCCCTTAACCTTAGCTATTTCTCGAGAGAACTTAACCACTTTAACTTAATCCCTCACTAAGGAGTTACTAACCCCAATGCAAGAACTTTTGGCCCCTTAAAATCTAATCACTCAGCAATGAACTAGTCCTAATACAATTGAGAAATACAGTGAAGTGAAGTATGTAACACTCACAAAGGAGCTTCTAAATGATCAATTAGTAGACATATTGTCAAATGATGAACCAAGAAGATACTAATCCCAATACAATTGAAAATTGCATTGAAAATCTAACATTTAGCTTAAAGTATATGAACGGGCAGCCAATGAATCAACATTTGGTTGAATGACGAGGGGCTTCTATGAATCTGATATGAATGACGCTCCGCTGGGCCACTGCCGTGGAGGCCTTTTCGCTTCGCTCTAGAATCCAATAATCTTCTTCAAATGGAGGATCTTCCTTATTTTATAGAGCGAAGCGAAAAAGCCTCCACGGCAGTGGCCAAGCGGAGCGTCATGTTCGAATAGATTCATAATGAGATTTTCTTCATATATGCGGTTTAATAATAAAATCCTAAGCAATGACAGCATCTAGATAATTTTGAAGAGCTAGAGGACTATTTTCATTGCCAATTCTGAACTGGCTGAAATATCGAAGCGAATTTAGCCTAAAGGACCGACGGATTCAGGAGTGCTGTGAGGTATTTACTACTTAGAAGCATCGAGTTGAATTGTCATTCATTTTCCTCTTGACTATACTAGAGATCTGAGCCCGAAGGACTAATAGATTGCCGACTCTGAATTTGGACATTGAAAAGCGCCATGAGATACTAGATATCAAGTGTATTTCGAAGTCCAACAGACGATACATTTCATCATTATGCTGTTGTCGATCACATACACATTCGGTTAGATTTAAAATATTAGTGGTAGATTCACCAAAATCTATAGCGCACAGGGATTCCTACATAATCTCGTCTCCCGCTCCCAACCCACGTCTCTCTTATCTTTTGTCGCGTTTCTACTTGTTTACAGTTTCCAATTCACAAACAAACATTCAAACATTCAAAATTCAAATTCAAAATCCACAACAACTCGTACTTTCTCAACTTTCGCAACTTTCGCAATTTAACAGATTCGATTCCAATTGATACGATAAATTAATTCAAAATGCCTCGTAGCAATTTCGAAGACACTTTGTCTTCAATTTCTAGTTCACAAAATCTTCCTCAAAGACCAAAGAGTCGTTTTCAATCCAATAACTCTACCACATCCTCTCGTGGATTCGAACTTAATTTCAACTCAACAAACACCCAACACCATACAGTCAGTGACGACTCTCATAACACCTTGAATTACTTCGATCCCGATAATTCCGCTGAGCAATGTTTAATGTCAACCGACTTGGATATTGAAAGGAGGAAACGCAAGCAAGCTCAACGTCCTGATATTGAAATTCGCGATACCGCTAAAAAATATAATCGATGGAGCCCAAGAAAAGAGGCTCAGGTTTCTCCCATCATGCAGCACTTCAACAACTTTTTCGAAGACTTCACCGGAGGATCTTCTCAAATTAATGGAACAAATAACAGTTCTAAATTGGCTTCCAAACTCGCAAGATTGGATCAAGATAATACACCTTGCCGATTTTCAAAATCGAAATTGTCGGAACGATTGAATTCAGCATCGAAAAATAACTCCAGATTCAACATTAAACCAGCAGCTGAGAACACCCAGCCTGCAAATACACCAAGACGAGTCGTCAAGAATATAATTGATGACCACGAGTTTTCCTTGGACCTTTCTCACCCAGTCCATAACAAGGAGAACATTCTCCCTAGACAACGACCCTCCAATATTCCGGCAGGTTCCAAGCATGAGAAGTTCGCTCAAGCTGAGTACAATGAAAGACAAGTACTAGCAGAGCTCGAAACTCTCATCAAGGACCACCCAGCAAACTTATCAAACCGATCTGGCAACGCTCCGAAAGCAGCAAGCCCAACCTTTACCATGTCCACCACTGTTAATGGATCATTCGCCATTCCTGAAGTCCAAAACATTACCAAGTTGGTCGACAACACATCAACTTCATTGCCCAAGAAAGTTGAAATTCTTGAGCAACCTGCCGAACCCATGGGAAAAGAGGAGGTCGACATTTATCGATCCATTGACGAACTTCAACAACAAGTGGCTATGTTGTTGAACGAGCGAAAGGAGCGCGATTTTGTTATAAACTCTCTCCAGAAGGAACGAAAGGAACGGGATTCTATTATGTCTTCTCTTCAGAACGAACTGAATGCGAAAAGAGAGCAAGATGCTGTCATATCTACTCTTCAAAACGAAAAAAGAGCACAGGATACAATTATATCCACTCTTCGCACACAAAATCATCATATGGCTGGGACCATCCATCAACTAGAAAACGAGGTTAATACACATCGCCTCGAAAACGAAAAGATATCTACTCTTCGCACACAAAATAATCATATGGCCGAGACCATCCATCAACTAGAGAGTGACACCCGTACACAGCGCATGGAAAACGAACAGATGATGAAGTCTATTTCCAACGCCGAGGCTAAAGCGAGATCTCATCAAGCAGAAAAGAAGGAAATGGAGAGGACCTTGAGTGAAATTTCGTCCACCAACGAAGAACTCAAAAACGATGTTGAGAACATCACAAAACAACGGGATATGGTTCTTAGCCGTTACAAGAACCTTGTCGAACGATTCGACACTTTACAACGTCCAGCAGATACTGAGACATCACAACCAAAGGAACATCAGAACATTGAGACATCACCAAGCCAATGTCAGAAAAAAGATGATACTTTGAATGGTCAGAAAGGACCACTGGATGAGGAAGAAGAAGATGATGATGATGCAGGTGAAGATGCTGATGTTACAATGAGGCCAACTATGGATCCTCAATTAGCTCTCGAGAAGATTATGGAGAATGTCACCAACCAAATTGAGCAATTGTCTGCTCAACATACAGCCAAAGCGGCTGAATTACGTGCTTTGGATAAGAGCAAAAATCTTAGATTGAGAAGATCACTCGCGGAATCCTTAAAGATGCTAGTCGATCAGATTTCTTCACACAGCGATTTTCTATATCGCTTGAAGGATGTTTCTTATGCATTTAATTGAGGAGAGAGAGGGAGATAGGATTATAATGGAGTTGAAGGACTTCAAATGACTTGGGCAGTTGTATGTGATGCTTTTGCCTTTCCTGTTTTTGTACATGTTTTTTTGAAAGGAGTTTGAAGATATCAAATGCACCAGGCATTGTATATGGGGGCTTTTTCCTCTCTGTTTTTGTACTTGTTTTTCAATTGGAGTTTAAGGGAAACGGAAAATGGACTTGTGCTTTTTTACTTCCGGTTTTTTGCTTTTCAAAGGAGTCAGTTTAGGAAATTCAGTATCGATACCACATCACGAAGGGCTTGGGTTAAAATGGGACAAAACGGATTACAATTAGCATTATTAGCATAAGATCAATGACAATAAACATTAAAATGAATAGTCTTACCAATCTTGTGATTATTACTTGGCTTGCACTTGTGTGGTGTTTCTAATCCATACCATCCCTACTACCTTTTCTCACGCCAGTAAAGAAAGACATTGGAGATACGAAATAATAAGAGAAGCGAATTCGCAAGTGATGAAGGGGCGTGAAAGTACGATTCAATTTTCCAATTCGTGAAATGTTAAAGGAGGTAGGGGGGGCTAGGTGGTTAGGGATGGATGGTAGCGCACCACTCACTCACTCACTCACTCATAAAGCCATAGTTCAAAAATCTAGAAAATCGATAATGTCGTTGTCAATTGCTATGGGTTTTTTGGTATGGGAAATTGGATGAAGGATAGAGGATAGGTGGAGGATGGAGGATGGAGATGTGGAGATGGACGGTTGTGCTGTTTTACTATTCGATAGGAAATAGAATTTTCGGTGTCGAGGGCGTATGGAAATTTTTTGAGCTCATTTGAACAAAATCACCAGAATGTCACATGTAGTTGAGAATCAAAGCATGCAAGAAACAAGCAAATTATACAATTCATTTCCAGGGGTATCAAAAATTATTCAAATAGCTTTCCTTCCCTCCAACGCCAGTGCAGCTCGTTCCATGAATGCATTAAATGCCTTGATCTGTTTTAAAATGCCTCCATCATCACCTGCACTACTTGCTTCAGATGCAATACGTTTGAGCATGAGCTCTATATTTGACTTCCCATCATCCGTATGATCGGAAGTGGATTTTCCTCGCTCAACTGCAAGCTCAATATCATGTACTGTTGTGTTGAATAGCTCCCGTTGCTGTGCAAGGTTAGTGGATGAAAATAATGATAGGGCGCATGAATTACCTGGGCATCATGAGAATCCTTCTCGTGAGCAATTCGAATCCCATCCATACGTAAAGCAACCTTTTCTCGTTCAGCTCTTACGCGAAGAATTTCCTCTCTCAGAGATAACTTCTTCTTCTGACCTTCCCGCAAGCGTTTCTCAAGAGAATATGAATTATCGAGATTGATTGTCTTTGAAAGAGTTAGTGATCAGACATCCATAGGACTTTTTTACTTACATGTTCTAGAAGGCGGACCTGCAATTCTTTACTGAAACTTTCTACAGCTCGAATCTTCATCTTGTACTCAAGTCTTTGAGCAGCATCCTGAGTTCTGACTGCATTTTCCCCAAGGGTTTCGAGTCCAGCAGTGATTAACTCTTGACATATTTGACTAAGAACATCCACAGCATTTACCCCTGCTCTTGTCGCACATGGTATCTCGGAATTGAGGATATCAGCATCAGAATCATCGTCATCATACACAGGACCTTTTGTTAAACGATGCACAGTAACAGGTATTGGGCTTCCTTCGCGAACCTTCTGCTTTTTGTTCTTTTTCTCTGCCCTTTGAGTTCTGGATTTCGGAGGTGCTGGTTGACGTTGTTGTACTGGACTTGCAACCTGTCGAACCCTACCTCGCTTTTTCTTGGCAATAGGCGATCTTGGAGGTGCAGAATCTTCCAGGATAGATTCGTTAGAAGCAACAATATTCCTGGATATTCTTCGTCCTCGACTTTTCTTCAATGTTACTGCAGCTTCGTAATCATCAATCGCTTCCGCTTGCTCTGTAGAATCCTCAAGGTTTTCTTCCTCATTGATTTCAACTTTCTCCTGCAAAGCTGATTTCCTACGAGATCGTCTTCGTTCAGGTACGACTTCCTCAATACTCTCATTGGTAGTATCCAGGTGGTCGGCTTCAGTAATTGCCGATTGATCTAGCCCTGAGGGTTCAGAAGGCGGCTCATTTCTCTTTCGTTTGTTCCGTGATGGGCGTGGTAGTATTTTGGGGGATTCTGTTGCGTCCACAGCAGCAAGGTCGATTTCTTCTTGCGGTGGCTTATCTTCCACAAACAATTCTTTATCGTCGTCTGCCACCATAATTTCATTCGATGGATCTCTTTCGATGGACTCAATTGGCTCTGATTGTATCTGGGGAGGTGATGGTGCAGTCTCAATACCTTCTGGTTCCGCGACATTTTCCTTTGAGGATCCTAAAATAATCGAATTTGGATGATCCGCCTCAGGTTGTTCTTCCTCGTCATCCTCTGGCATAGCATATATATCTTTCCGGGCAGAACTTCGAGAAGACCGCATACTTCTGGTGGAAGATGATGGTGGTTCATCAGTTTCTAACTTCCTTCTCTTCGCAGACGTATTTGCATCATTCCCAGTATTGGATCTTATAACATTGTTTGATTGTAAGCCCAGTATCTTCGAAGATTTATCACGATTCCTGGTCGCAGTAGCCGGTGTCTGACTTGTGGGTTGTGAAGGTAAATCGGGTTGAGGAGTTTCTGGGTTCGCTGGAGCTTCTGAAAGTGAATTTGGAATTGTTGGAGCTGGAGGTGGACTAGGTGCAGCTGCAGGCGGCGCAGGTGGTGCAGCAAAAGCTGATAACATAAAACCAAAGTCGACATCTTTAACTTGACGTCTAGACAGCTAATTGTCAGTTCCGAATAATGAAGAGGGCTTAATTCTTAGAACTTACTGGGCTCCTCGTAGCCGTTGTTGCATGCGCTCCTCTCTAGCTATAAACCAATTAATATCAATGAATTATAAGGATCAAGAAGTAACTTACTGGATTCCATTTTACTTGATTGGGAGAGGAAGATATCTTCTCCTAGTCATTGAATTCGCGTTTGTCGCAGAGATAACGCGATCGTTTGACGTGCTGCGAGTAATTGAGGTTATATCAATACGTTCACATATCTGCTAGCTTACCCCACACCGTGTCGCGCACTGTTGCTGTAGCAATTTGTTAGTAATGCCCGAGATATTACTATGTACACGGCTACCTCATCCAATTATGCAATGCTCATCCAATCCCTTTGAAGTGGCGTAGCGAAACACTTTGTGTTGGTATCAAATGCTGACTTCAGTATTGTTAGGTTTGTATCTTTTCATGTTATCTCGAACCTCTTTCCAATCTCCAGTTCATTTGATGTCGTTATGATGGATTATATATCAGTCCCCTCCTTCATCAGCAAGGCTCTTCAAGGAAGAAGTCAACCACAGGATCGAAACATAGCATCAAAAGCTCCCAATCCCTTGAGTTATCCTAAGAGTTCTTTACGTTACGATCCGCAACTATTCAAGAACCCATCATCAGAATATCGAGGATGTCCTTTCTGGGCATGGAACACAAAACTCGACAAGGACCAACTCCTTCGTCAAATTGACTATTTCGCTGAGATGGGATTGGGGGGATTTCATATGCATGTTCGTACTGGTCTTGATACAGAGTATATGGGAACGGAATTTATGAATATGATTCGTGCTTGTGTTGATTATGCCGAATCCAAACAAATGTTAGCTTGTTTATATGATGATGATAGATGGCCTTCTGGAGCTGCTGGTGGAAAGGTTATTGAGAAGTATCCTGAACATAAAGGGAAACATCTCCTCTTTACGCCTCATCCTTACGGCACAGTACCACTTGGAGGGTAAGTTATGAATCAACCAAATTCCCCTCATGTTCTGATATATTTCATCAACAGAGGTGCTCCCGCGTCAGCCAGAGCTAGCAGGAGTGAGAATGGATATCTAATAGCAAGGTATGATATTGAGTTAAATAATGATGGTACACTCAAATCAGGTCGAATCTTGAATGAAGACGAACCTGGGAACAATGTCTGGTACGCCTATGTTGAGTCGAATCCTGATTCATCTTGGTTCAATGATCAAACATACATCGATACCCTTAGCGAAGATGCAATGGCTCGCTTTATTGAGATTACGCATGAAGCTTATAAGGATAAATGTGGCGAAAAATTTGGAACTGTTGTACCCTGCATCTTTACGGATGAACCTCAATTCGCTACCAAAATACGTCTTCCTCATCCCAGAGCTAACGAAGATATATTCCTTCCATGGACAACTGATTTGCCAGAAAGTTTTAAGAAAGAATACCATGCCGATATTGTGGAATCGTTGCCCCAGGTTATATGGAATCTTCCAGATGATAAACCAAGTTTATCAAGATATCGATATCATGATCATGTCTGTGAAAGATTTGTTTCAGCATTCATTGATCAAATTAGTCGTTGGTGCCGGAAAAATAATTTGTACCTAGATGGACACATGATGGAAGAGCCAACACTTTACTCTCAAACTACAGCTCTGGGTGAAGCCATGCGTTGCTACCGAAACATGGATATGCCGGGTATAGACTTGCTTGTTGATGGTGTCGAATACAATACTGCAAAGCAAGCTTCTAGTGTTTCTAGACAAATGGGTCATCGAGGTACAATGTGTGAGATATATGGAGTTACTCATTGGTACTTTACATTTGAGGGTCACAAAGGTTGTGGTGATTGGCAAGCAGCTCTTGGCATTACCTTTCGTGTTCATCACCTTGCTTGGTTAAGCATGGCTGGAGAAGGGAAAAGAGACTACCCAGCTTCTATTAATTATCAAAGTCCTTGGTACAAGGAATATGGTTATGTCGAAGATCATTTTGCAAGAGTTGGAGTGGCAATGACACGAGGAAAAGCTGTCACCCGAGTTGGGGTCATTCATCCTATCGAGAGTTATTGGTTATGCTTTGGTCCTGATCAAAGTGGTGATGAAGCAGGGTCTCGTGATCGTGCATTCTCCGACCTCACGAACTGGTTACTTCACGGCTTAATTGACTTTGATTTCATATCTGAAAGCTTATTGCCAACTCAAGTGAGTAAGAATCAGGCAGGCAAGAAGCTGAGAGTAGGATTTTGTGAATACGAAGTGATCATTGTGCCGAATCTACGTACCATTAGGTCATCAACTCTTAAGGTTTTGCAAGCATTTTCGAAAGCTGGGGGTCATGTCATCATTGCTGGAAGTTCACCTGAGTGAGTAACAACTTCATCCACTACTGACCTCTATCAAGCCGAAATTGTTCAGTTATATGGTTCGTGGTCGAGATATACTAATTAGGTCCTCCAGATTAATCGATGCCATAGTCCCGTCACAGAAGCCTACCATAAAACATAGTACCAACGTTTTCTGGAGTCAGCAAAACATTTTGTGTGCACTAAATGAATATCGTGATCTTCGAGTAACAGGAGAGACTAGCTCCTCTGTCGAAAATCTATTGTATCAGATGAGGGAAGATGGAGAGGAAAGATTCGTTTTCATCTGTAACACAGATCGTAATTCCCGAATCACGACAAAGATCGAGCTGAAAGGCCATTGGGATATTTTTAAAATGGACACCTTCGCCGGAGAAGAAAGTCTAATTCCTAGCCACGTTGAAAGTGGTTGGACACAACTGCAATATAAATTTGAAGGATGCGCAAGTCTTTTGATGCGATTAATACCAAGGACAAGGCAGTCTAATAAAGAGGTTTTACCATTGATCAAAACTTCGGAGAAGATGCCTCTATTGGACTCCAAAGTTGCTCTCGCAGGAGTAGAACTTTCTGAGCCAAATGTTCTCATGCTTGATTACGCATCCTACAAACTAGATTCTGATGAGCATTGGTCAGATTCCACTGAAGTTCTTAAGATTGATAACATCATTCGGGATCGACTAAGATTACCCCGCAAAGGGGCAGCATTTAGACAACCTTGGTCAGTCCCAGCTTCAGAAAGAGCTCCCAAAACACATGTCACCATGCGTTTCCTTATTAGATCCGAGTTTGATGTTGATAAGCCAACAAGACTCGCTCTCGAAGATGCTAAAACAATGGAAATAAGCATAAACAACACCAAGTTGAATTCTCAGGAATCTGATGGTTGGTGGGTTGATGAAGATATCCAGACTTTGAGAATACCAGCCAATACTATCAAGGAGGGAACGAATACGCTCACAATGTCTTTTCCATTTGGAATTCTTACGAATATTGAACGTTTGTACTTGCTTGGAGAATTTTCCATTGGCACCATACACGGTAGATTTTATCTCGAGCGACCAAAGACCATATTCTGGGGAGATATTACAAAACAAGGTCTTCCATTCTATGCTGGAAACTTAACATACATTTGCTATGTCTCGCTACCACCAACAAGTCCTGACACAAATGTTTATCTCTCGGTCCCGGAGTTTTCTTCACCAGTACTCGCTGTGGCTTTAGCTGACACGGACCAAAAACTTGGACGTATAGCTTTCCAACCTCGAATGCTAGATATCACATCACTTGGACCAGGAACTCATAAGATCGCAATAACGGCTTTTGGGAATCGGTACAATTCCTTTGGGCATATTCATTTACCTGATGGACTTACGAATGGTTGTTCCCCGGATATCTGGAGAAGTAAGTTTTCCTCGTTTCCCCTTTCCGCGGCCTGATCATTCACTAACTGAAATAGCTGGTGGAGATTGGTGGACGGATGAATATAACGTGAAACCGATTGGCATATTGGAATGTCCGAGTTTGAAGGCGGAAATCAATGCTGTTGACGTAGTAGATGGAGGAGACGAGGAAGAATGGGAGGTAGTAGAATAAGCATGTGTTATGCAAAGGATATGACGGCAGGGCGTAGCAACAATTTCTTTATGAATCTGTTCTATCTACACGGATTGCTGATCCGGGAGTTCTGAAAACTGTTCTTGACCCAGCAGAATTCATCCTTTCTAGTTCAATATCATGTGAAATGCCTTCTTCAACCGCTACCGCATTTTCAGTCGTTCCATGTCCAACTTCAGCTCCGACTTCATTCTCGCGTTTCTTTTGATTTTTACTTTTTATCCAAGGTAGAAGATTAAAATATCCTCCACAAGCAAAGACTCCACACCATAGAATGAACTCGGATGCATATATCACTATCCCAAGTATATCGAGATGTGGTTGAAAGACTAAGTTGTTAATGTTGACTGGAATAGACGATGAAGGAGAAAAAGACTTACAAACGGAAACTAGAGAGAAAACATCTCCAGCTGCATCTATGCCCACAAAAATGAATGTGATACCGCGGACAGTACGATGGATATATATATCATAGTAATGCCTCAGTACACCTGCGGATAGGAGAACAGCTGATAATACACCCATTAATATGACAGGCCATTCAAGATCTCGACGCTGACCAGCCTAGTTGTTATTTTTAGTGACCATGCCACTGGATTTGGTACAAAACATCCTACCTTCAACCCCTCAACCAACGCTACCTCCACACCCGCAAAGACCAACCCAATTACCCCCGTGATTAAAACACACTTCTTCAAACTCCATCCCTACACCACACAGTCAGTAACCCTCAGTAACCCTCACAAACCCTCACAAACCCTCACAAAACCTCCCCCTTTCCCCCCCTAAATCTCAAAGAAAAAAAAAACATACCCCACCATAATACCAACACTGACCCCAAGTAACCAAACTCAACACAGTCAATATCTGCGGCTGCACCAACAGCGCCACATTAAATCCCGACGCGATATTAAATGCGCCCAACGGAACACCAGCACAAGCCCACAGCATCATCATAGATTGCTGGAGACCAATTGTGTGGTGACGCTTGTAATTGAGGATTATTTGGGGGATGAGCTGTAGAGGGTGAGTTTGGGATTTGAGAGGAAGGGAGGAAATGTGATGGATGGGTGGAGGCACGAACTTGGATGGACCAACATATTGCGCCTAGTGTTCCGAGAATGTTGGAGGCGATGGGGATATCCATGGAGATGTGTATGAGTATTAGTATGAGTTGAGCGTTTATGGGATGATGGGAGGATTTATAGAGAATATATAGTTTTTAAAAGAAATTGGTTGTGTTAATATTCTTGGACATCAAAGTTAAAAGCTACCTAGTAATTATCGACAATGCTGAAAACGGACCAAGCCACTAATGAATCTTGGATGGCTCAGTGTGATAACCTTCCCTGTAAAAAGTCTGCAACTCTGTTGGAAAAGGGTTCTAGAGAGTATGTAGGGAAATTTATTGAGCAACGTTTGGAAACAAAGACATCGGCAAGTAGACAAGATTTGTGGTCAAGAATTGTCTACGGATTGGGTCTTTGAGATGACAGGCAATTTCTACCTTTCTTGGATAGCCGCAGTTCTACCTGACAAGTCGGCTAATGGTAGGGGGTTTATGAATCATTTAAAAAAAATCAATCAAGGAATGATGACAATTGCTCATATTTCTCGACTATGAGGATAGGTAAGCCTGTATTATGGCAAATAACACACCGGGTTCAGGGGAACGTAGATTGCCACGTCTTCGAAGCGAGGCGTTTAAAATTGGTTATTTTTCATCTACTTATTCGTAACTTCCTTCGCGCAGTGGCGGTGCTGTCTTCATATCCCATTGTCAAGAGTTCAATTTGACGGCAACAACTATACAAGTCAAAGCTACTAATAGACATTGGTCCCAAATATAGTGAAGGGGCGTTTCTGAGATTCCTTAATGTATGAAAAAACATTTCCAAAAACATTTCCACAAACTGCTCCTGAACGTTCACAACCTTTGCTCGCTCAATTATCGAAATTCATAAGACATGTAATTCAAGCATATGTAGATCGTAGAATACCTGGGCCGTGAGCTTTTCAAGAGGAACAAAACTGCTTCGAAGGTGTGGTGCATCCTCATGGCTGCCTTATATCATAACCATTGTGTTTCTAAGACCAAGCACCCGGCGCGCGAGTATGGTTAGAGGTGCGAATCACACGCAGCCATAGCATGTTGTTCATCATCTCCCACGGAATACTGAGAAAAACTTGTCACTGATAGTCTCCCTACCCTGTTCTTTCCTTTGCCTTCGTTCTTCATCCTGTTTCTCATAAATCTTTCCTAACTGGCCTGCAACTTGTTCACCAGCTTCAATTTCGGCCTGAATCGCTCGTTCTTCAATTTGTCTCTCGTCATCGTTCAAACCTTCAAGTCGCTTTTTGAATGAAGCTTGTACCTTTGGTGAAAGATCAGATGCCTTGAGCTTATTATTTTCTTGCGCGGAATCTGATTGTCTAGTTCTTTTCGATATGAGGGGTGGAAATATAGGTACAGGTCTTCCTTCTGCTTTGGCTTCTTCAATTCGCTTTTCTTGATCGATCATTCGATGATATAAGGTATCGGCGTGCATTTGGATTTGTTCGTCGACTTCAGCTGGACGATCATAGGTTGATAGGTATCCTAAAGCTTTTAGGAATTTCTATGCTAATTAGTAGATGAGCCTCCCTTGCGGTAGGGATTCAAAAACTTACACCTTGCATCGTATAACATCTCTCAAGTTTCCTATTCTCCTCTCTGCACATAGTCAATCGAGCTTGCCATCCTCCTGAACGAAAACACTCATTAACATCCCATTGTTCCAAGGCGCAATTCTCTAAAGCTGCTCTCCCAATCTCTGCTTTTCGGTATTTGTATCCTTCAATAACATCCTGAATCTTTTCGGCATCTGATTTAGCTGCCTGCTCGACTTCTGCTTGTGGTTGATATGTTTTCCATAAATGTGCATAGCGACCGTCTTGGTATAAACTCTGCGGAGGAACACTGGGTTTGGTAGGATCTTCAGTAGTCGCACTTGTCGATGTGGGCTCCGACGACTTTGTTTGCGACGAAGCTGTTGTGTCCGTAGACTTCGCAGAATCGTATTTGACCGGTGATTCCTTTTTAAGAAATTCTCGTAAACTTGGATCAAGATTCTTTAAAGGATCTTGAGATTTATCCTTATCACCATCATTTGAATCACCCCAGAACCAACCCATCTTGATATATTGAGAATCTTCGTAGAACGCGCGGGACCAAAATTTCTAGAGCTGGTCCTGCAGGTGAAGCTTGTGCAAAGGGCTGCTTAGTCATCATAGGTGCATGTGGCGTGGTAAATTTTAGCAGTAGGAACGACCTCTGAACGATTACATATCTCACTGTACTGGAAGGAATCATACAAATATATCATGATGTCTTTTTGCTTGATCTAAAAATCTAGTTCTTCTCTTATTTTCCACACCAAGGCTTCCTTGCTTCTTTGATCTCCCAAACCCCTTGTACCACTGAATAGTGACCCATCAACGTTGTTAAGCAAAGCATAACTTGGTTGATCAAAGAACAGGGAGCAAAGCACCCTATTGTTCTAAGTATTAAATAAAAGGGCCACATATTAAATCCTCGATCGAAGTACCAACGCAAAGCGCGCACTAGGTCTCTCAAAGTGTATATTGGACCCAAAGGGTCATATAGTAATTCTCCAGGTAACATACATCATCCTCCGCCCATATTTCTCAGATACACAGGCGGCCAATCAATGCTTAATGAGATCAAATATTGAACGAGGTATCGGCTGGTTTGCGTTTCTAAAGGGACTACCAAACATCGACTCCTCTCTGGCGGAAGCTGGAGGCGAATTGCCAAACAATGTATCGTTACCACCAAACATCGACTCTGTTCCCCAAGAAGCTTGTGGCTGAGGGCGGGCAGTTGGAGGCGAGTTGCTAAATAATGCATCGTTACTACTAAACATCGACTCCTCTCTAATAGAAGCTTGTGGTTGAGAATGGGTAGCTGGAGGCGGAGTGAAAAAAGTCTGACCACCAAACATAGATTCCTCCCTCGCAGCTACTCGTGGTTGAGGTGGCAAAGCATTCGCAGATGGGTCTGGGTATATACTACCAACGAGCCGATCGCGCCCTGTTGCTGTGCTTCTCTTCCCGCCGCGACCATTCGAATTAAATAGATTATTACGGAGTGGGGTACGTTCGCCATTAGGGTGGCTCATTTGCTGGTGACCGAGATTGTCGATCTGTTCGTCATTGGGGCCGTTATCTCCCGCATCATACCCATAGAATGGAGTCTCGCGCATAATGTAGACTCGAGGGCTAGGAGGTTCCGCTCCAACATTGCCTTTGACGGAATATGAATCCACATCTCTCAACGGCTCATCTGTGACCCAATTATCCCTCGTCAAAGAACCATAGACTTCTCGGTACAAAGCCAGTATTTCTCGCATTTCCCTGTTCTCCACGTCTAAAGCTCCAACTTGTTCTTGAAGATTGCTTATCATGGTAGCCGGTATTGCTGGGTCGGTATTGACAATGCCATCTCCTTTGTAACCGGGATGGTTGATTTCGATAGCGTTTCTGATATCCGGGTGCTCGAAGATATGATCTGGAATATGTTCCGCATTATACCATGCCGGGTCTCTATATCCTTCATCATGCCAATCCAATTTGAAACCTTTGAAATTGAAGTCGTCTAAAACCCGAATTGCAAAGGCTGGTGTCCATGGCCTATAGTCTAGTTTCCAAAAATCGGCCATGTTACGAATACCTTTTGAATATGCTAGAGGAGGTTTGTTGTTGCGCATCTTCAAGAGATAAAGTAAATCGTCGCCAGGCTTTTTTCTTGGATCTGGACAGAGTTCATATGGATGATCGCCGACTGACATCGAGGACATCCCTGTAGGAATCCGTATTCGTCAATTGATAGCACACATCTCTTCAGATCGTGTCCCTTCTCACAGCAAGCTGAACATGTAACTTCTGTGAGCGGGATTTGCTTACTCCTATAGTCGCCATGACCTGCAGGAGAATCTAGAGGCCCCCCATAGACTCCACTCTCCTGGTGCGATTGCCCAGTGGCTCCACGATCTGCTGAATTTGTCCGAGCAGCTTGAAGGAATTTCTCATAATTGACATCTCCTGGCGATTCTTTTAGTAGCCATTCATCAACCAAAGCTTTTATGGTTTCAAGGTCGCGACTAGGTTCCTGTCGGTCATAAGCCTGTTGACTTGAGTCGCGGCCCGAGGGATCCAGAGGCTGGAGATTGGATCCAAGCGGATCTCCTCTTGAGTTCGACTTTGCGTTTGAATCGCGTTTTATTTTGAATGTTGTTATCGCGAGATGTTCTCTTCTTGAGATAAATTGAGGCAAATGTATTGTATAACGTAAGATTAAGATTTTGTTACGGATTTTGATTATTGTGAGTTGTGAAATTTTTGGTTTTGGATGGATTCTTTGATGTTGCGTTGTTGGGGAGGAAGAAGTGTAACGAGAAGGCGGGTTTGTATTTGCGAATTTTCTATCACGTGTCAAAGTATGGCAACGACCTTGAGATATTCACCTTTGCGCATGTCAGTGGGAATCAGTGAGTTCAACTGATGCATGCAAAAAGTAATAATCTTGATTGTGATATAGGGAGACATTTATCCTAGCAGTTGTTCCTGGGTACCCAGGGGAATCACGGGGATGTGATACTCTCGCAAAGCTGTTTGCTGTTAGCTATTGCTTTGGGACAGTATTTATAAGATCCAGCTATGAATCATCTTTTCTACAGTGGCTGCTACTCTCAACATTAGGATTAGTTGAAGATTTACCGTGGTTTCTTGATAGTCATTATTGCATAAGTAGATATCACCTTTCAAAAATCAGTGCTTATGCAGAGTATTGATGATTGATTCCATTCTGATGTCCACATTTGAGCGGATAACCTTTATAAATTGGGATGCGACTAGACCTGTTGCTTGAAATGTGCGGCTGCAGATTGGATAGGTTCTGATTCCAATGTTGATCGCCAGGCCCAAATGGGACAACTCCATGTGCGGAATCGAAATTGGCGGAGGATGACACCGTCAGAGCTGAGAATAATTTTCGGTATTTCTTTTATGCGGTGATGTTCGAAGTTTGATTGTAAGTTTGATTGAGTGTGGAGGGAAAGTGGAAAGTGGAAATTGGAGGAAATATGTTTTAGCGGCGCGAAGGTGTATTATTTCAAATTCACATTACGTGCCAAGTATGGGAGGAAATGTATACAGTTTACAGTCCTATTGAGTACAATTGACATGCCTCACTGGTGGGATATGGATTGTTTGTAGATACAGTTCTAGCCACATAAGTTCTAACCCATTCGTATAGTTACAAACATAGATCCTGAAAGTATGGCAGCACGGTGTCATATATAAACCACATTATGGATTCGGAGTCAAGATACCTAGTAGTACCAAATGTTGTAGCATCAGGTTTTGTGCATATGCATGAACTTGATTCTGGCAGATAAGTGTTTTATCTTCAAGCAAGCTCTTAAGCGCAATGGCCGTAGTTTCTTCATTTATCTAATTTCCTATGGACAGTGTGCCTACCCGTCCCAATAAAGCAAATTCCTTACGAATAGTGTACAGCTCCTAGAGCCATACCCCCTATTCGTCGTAATCCCATCAAACAATATACGTCAAGGCCGGTAGGTACATCTAATGTACGATACTTCTCAAAAGCATGAGTTGTATATACACCTATAGCTATGGTGATAACGGTAAAAGAAAACTATTCATTCGAGCACAACCTAATCGATACTCTTCAAAACAAAGTACTATCCTAGCACAACCTAGTTGTACCCCATGAGAAGACTACTATAAGCCTACAAAAACGAGACGATACTGTTTAAAAGGGACACGTCGTTTGCGTCCCAGCATGTGGCTATAATCCTCCCAAATGTTGTTGATGAGTATGCCCTTTTTGTCCAACCATATTCTACTACTATGGCTGACTGAACACGCGGATGGTCACCACAACTTGAATACCCAGCCTCCTTGCATTTCCAACATAGCCTACTACAGTCCGCAGCAAGATGGTTCAACCACAAGTTAGCTGGCTACTATCATCCGGTAGAAAATTGCTGCATACAATCTGATTGTCGATAGTCAGGGATATTAGTGGCATTTGATGTTTAGTTGGCGATTGTTTTCCCATGTCACCTTGAGTGAGTTTCTATCGATGTGGCGATGGCTGGTCGATCCTTATCTTGTACTTGGATCCTTCCTTATCTTATGCGTCTTTTGTTCTGCTGCCTTTATGTTATCCATACTCCCTCCAGTTGAGAGAATAAATTCACCAGATGATCCTCCATACTTTCTCCGATGTAATCCCCCGCCTGGGCTATCAACAAGGTTGATTTGATCAATGAACATGGTAATCCGAACAAAGTTCTACTTAATGCTCAAAGTATCTGTCCGCATCTGGTGCTTAATTCCTCCAGATGCTCCAAGCCAGTGAGACAGTATCAGTCCCTCCCTTTCAGCCATCATTTTGTTCTAGGTAGGAATTTCATCGAACCTGATAGGTGCTGATCTTTGTAGTCATTTATTTTCCGAACAAAGACAGGTCCCAGGCGACCTACATCGTCGCTAGGCGTATTGATGAGTTCGTTATCGTTGACCATGACGAGTCCAGAGTAATTGTTGTATTGAACAATCAGAAGCATGATGATGAACTCGACACCTGCGCCACTGACATGGTAAGTTGCAGCCATCCGTATCATGGTGTCCCATACAATTGCCGCAGATGAGTCTGGAGGTCCTATTCCGAGAAACAGGGGCTCTGGCCACTCCATTGCCAGGATTATTCATGACGTTGCGGGGAAGATCTGTAACGTTCGTTTGTTCTCCGGGTTCATTGTTCAGGGGTAGCGGTTCAGCTTCTTGCATACCCTGTGGCTGGGATGACTGATTATGTTCCTGATTTGTGCTCTGTGTCTCTGGCGTATTAATTTCTTCTTGAGATTGTGGTGCGATTGCTGGCCTTCCACCTTGAGGTTCATAATCAGACTGCAGTCGCCGATATATCGGGTGGAGCCAATCTAAAGGACAATGTGATTGCGGGATGATGATCAATGGATAATGTCGGCGTTATCTTTCAACCATACTTTCAGTATAGTAGTGCAGTATGCTGTAAGAGAGAAAATCATCAAAAGTTTCAATAAGAAGCCGCATTGACAGTTATATCATATAAGTACTTGTGTATATTATTTGATTTATTGTTGAGTAACGCTTTATGGATACACCCAAAGTGACCTATATATGAATCATGATCTACTATCAAGTCCCAAGAACGATCATTTTACTTTAGCTGGCCTCAAAGACCATTAGCTACCATTCATTTACTTCATTCCTTAGGCTAAAAATGTTCAATGTTTCTCAAACATACACCCAGTTATTGGTTCAGCTTCCGCTTGGGGGAGCGCAGGATAGGTGCGCCCAAAATCATCGATGAGCAGACCCGCCAGGTTTCGTAAAGCCTGTACTGACAGTTTGAGACCGATTTGCCCGCCGGGATGGTTTAACATCCGGTTTGGAATGATTTTCACAAGATAATATAGCTAGCTCTAAGGTTTTGAAGCAATAGCGAATCATCTTTCGATCATTTTCAGTGGGAGTGATTGTGTTCCAATCGTTCCAGAAATCCTTAGGAGATGCAGTCTTTGAATCAAATTCCTTTCCCACTCTCAATAAAAAGAACCGAAACTGTCGCGAAGTAAGGTCAATGAACGCTGATAGAGGATACCCGGTAGTCTTGAACATTGAGGTTAATATTCACGGTGGTCCGTGCACGTCTAAATTGATGCCAATGCTGAGTAAGCACCGTTAGACAACGACCATCCCAACTACAAACAACTATGAAATAATGAAAGTCCCACCACCAATTCAACAATAGAAAGCCGCGTCTGGGCGAAAGATATTTGTATCGAAGATTGAAAACAGTTGACGTTATGTTCCAACGTTGACCTCCCACAGGAAAAACACACGATGCCTTCACGTTCTCATAACATCACTGACGATGTGCGGAGCTTTCGCCAATATCCCAGCTCCATAATTATGCCAAACTGAGGTACTTGGCTCTCTTCTACTCTCATCAACAGCGTGGAACTCTGGATTCAACTATTCAACCATGCTCTTCTTATATAACTCGGGAACTTGATGCTGGAAGTGGTAGCGCAAAGCCGGTATCTCTTAGGGAGAAAACCAAGGGCATTGATCTTGTTACCAGCATTGGGGTCTGATCAAGACTTGACTCTGCGATGTGAGACTAACTTGAAATAATTTGAGATATGAAAACACTTGGTAATGCGACACTAATCTCTTTAGCATAAATTCAGTGAAGTGATATTGCATCCTTGCAGTGATTACTCTCTTAATTGGCTCGTTGGTAGCGTCAATTCCAATAATCGATCTTATATTGCACCATAGGTCATCCTATGTATGCCCTAGGAGGCTGTCATTGTTTGTCTCTTATTCTGTTGTTTCGTTGTTGATGTGAAATGTGATTTGATCAATTGTTTTTTCTCCGTAACATGTATCCAAGCATCAAAAAGCAAAGCGAGAGGAACTGTTGAAGACGTTGAGAAAGACTGGCCTGGAACAATGCATTTGTTTTGAAGCATCAGTGGACTTGAGGATTGCACAATCAACTCTCGAAAATCGATCAAACTGGCCAGGCTGCGGGGGAACATATCGATCGGCAGCACCAATAGAGTGTCTAGAGGAAAAGATTATTACCACGTGGAATTTGAGTGAATTGCGTGGTGCTCAAATTGAACTGTTGCATATCTGGAAAATACTGAAGTTGGTGTAAGCACACTTGAGGGGCCAATAGCTTTGCGAGCGCAAACGATAATGATAGAAGGAACCCAAGAGACTGTCTTGAGCAAGAAATTATATTCTGAAGCTTCTTCATGTGGCGCTAGGGTGAATTACCTCTTTCTCATGTTGAATTGTTGCATATCTGAAAAGCCTTGAAGTTGATGTAATCAGTCTTAAGGAACCAATAGACTGCCGAGCGCAAATAATTAGTTACAATCTGAAGTTTTTCCACGTGGGGCGAGAGTGAATTAAGTTGTACTCAACTTCTTTTGTTGCATATCTGGAAAACATTGAAATTGACGTCATGTTCATTATTGACCCAATGACTTTGCGAGCGCAAAAATTGAAGAGAGAAAGCCACAGACTAGCGGCGGGAGCTATCCGTAGTGCCACGGCACTTTAAATGGCAAGATCTGGAGATATTTGAGTTTGATTGGGCAGTGGTGGGTTGAGAAATATTTGGTTGCACATCTGAAAAACTGACCCTTGTTCAAAGTCCAAAAATCCAAAAAGCACCAATAACTGAGCAAGCGCAAACGGGCCCAAGCTTTGCGCTCGTTCAACGGTTGGTTACTTCTAAAATCTAGATCTTTGGAATTCCAAGCTAGAGATTTGGAGATCTGGTGGATCTTAAGCCCCGTGCCGCTGTGGGTAGCCCATGCGTCTTGCATCTGCCTTCCCCGCGTTTCATGACCACTAAGGTCAATTTTCAGGATTCTTAGATATGCAACAGTTCTTCTTTAATGCAGCATGGCGCCACAGAAAGTGAATAATATGGCGAATAAGGGGTTGAGGCACTTTTTTGGTTGCACATCTGAACAATTGACCCTTGCTCAACATCCAGAATAGAGAAAAGGACCAATAACTTTGCGAGCGCAAAGGGGCCCAAGCTTTGTGCTCATCAACTTGATAGTAAGACTTGGAGGATGGGGAGGAAGGTTGTTTGATGCAAGCGCACGTGATGAGAATCTTCTAGAGCGCGACTTCTCAATTCACCTTCCAACTCTTTCCCCTTCAACCCATGTTCAGCCTCGACAACAAACCTTGAGTTCAACTATTAACAAGCTACGAGGAAAAACATTATCTGAAGGCTGGATCCATATCCTGCGCAGTATTCTTTTACTATTGAGACTGGACGAGGTACTGGGTGTGATACGACTGTCACGATAAAAAATGGGACCGACTTAATGGAGCACACATGCGACTTTCGCGACCGACGAAGAGGTGGAATTAATCATTATGGATTCGACTTCGCAACAAATGGGGATATGGCTAGTGATGGATTTTGCGACAGATGAATTGATGAATAAGATGGGCTTTAATACGAATCGGGCGATTAATTTTTGGGGTGGACTTAATGGATTTCAGCTTTTCCGACAAGGACCGCCTGGATTTTATGGACTGGAAGGATACAATGTGAGATTGATGATTAAGGAGATGGCTGACCCAATGAGCTTTAGTTCGATTTGAGCAACGTAAGTGAAGATGAACTGGATGGACGCGAGATTTGCAACGAAGATAATATGAATTTGACGCGCTTTTATACGACTATTATATGAGGTGGCAGAAGTGAAGATTGGATCGGTGGATCTGGATGAATTTGATGCGACTTCCTTGATTCAGGTGTAGAATATTTTGACGGACTTGAGGGGAATTTGAGCTCGACCACATTGGAAAGAACACTTCGCATCGATGATACTACTGGAGAAGACAAGGAAACGAGCACAAATTTGACTGTGGATTATACGCGTGCGATATTGGGATCTGAATATTGCGCTGTGCTGGCGAAAGTTCGAATGCGATGGGACGCTCGATGTTAGTGGTATTGGGGATTGAGAGAAGGAAAATCAAGGCGAGTTGAAGGGAACGGAACCGAATATTTCTCTCCGTTGATTTTTCAAGCTTGGCATGTGGATGGGGCTAAAATTAAGTTTCGGTTGACTTCAGATTTGGAAATATGGTAAGTGTAAGAAATCACTATATGATCTAACAAGTCACGGTAATCTCTGTTTTCGACTGTAGGAAATAGGAAGAACCTCGAAGAGCAATATAGGGACTGCACGAAAGCACTGCATCGGGATTGATTACTTGGAAGGACTGGTGGACTCCTTTCAGCCGCTTCCAGTTTATATTAATGGAGAATTGCTAGCTCTGTGCGGACAAGATTGATGGATAGTAACGGTGGATGGAGTGATGAGGCGACCACTGCGACGGAGACCTAATTCTACGACTTTGAAGCCATATCATTCAATTGGACCGCTTGCTACTCGCTCTTGATATTGAGGATTCCGGTACACATCAAGGGGTTACTGATAGAGTCATTGCGGACTGAGTTTGACGTGTGCTATTCGAGGATCCGCTCTCTATACTACGAATTCGTTGCAGGTAATTTTCTGGGTGGTTTTGATCAATGGAACGAATGTCACTGGCTTGGAAGTGCGAATGGAAATGACTTTTAGTATGAGGTCGAGTCGGCATCAAGATGGGGATAGCAGGCGCGCGGTGGTGAAGTAAAACAAGAACCTCTGAACATGAATAAGATGGCTACGACGGTGATGGGCAAGAGCTCAATGACCATGAATACCGCATTAGCATGGCTTAAACGCATGGCATAGAGACCGTCTGATGGTTTCGAACCGAAGTTTTGGGCCTGGATTGATGACCTTGAATGGATTCGCGACACGCCTTGAAGTGGAACGGTATGAAAATATCGATTCGAAAATATCAGTGGAATGAGGTTATGTGGAAGTGGGACAAGAAAAAGGCGGCGTAGGAGGAGGAAAAGAGGAGGAACTGGGGAAAGTAAAGGGGGGGCGAAGAGGAGGCATGAGTTTCTTTGTGGGCAACCTGTAACAACAAAACATCATCCTGCTACGATACAAGATCACATTTAAAGAAGAGGGGCTCCTGCGCAGAAGGTAGCAGGTAGGTCTTGAATGCTGAATGCTGATATACTCAAATGCTAGGGCGAAATGTTGAAACTATTCGATATGATAAATATTTTGAACGACTCTACCACGGAATGCAAAGGCTCCGATCCATAACGATTCGACAGCATCTTATGTGCGAGAGTCCTGCTGTTTCTTTAAAATAATTGAGCAATGGTGGGAGAAGATAAATCGCGCCCTGAATAATGGCCCAGAAAACTAAGCCGCCACCGAGCTGGCCGGGACATGATTCCTTTCACATTGAGGATATGTGCCATCTGCGACTTACACAAGACAGAAATCTTGTGCCCCATCGAGAAGAGTCCCTTGTTCGAGTCATCGGTCAATTTTAGACGGGCTCTTATGTTTAAAGCCGATTTTTCCGATGCCCGTGTCAAAGTAAGGAAGCGAAGTTGTTATCCATAGAAGTGCTGGATTTGAATATCATATCATCGAAAATGAAGAATCTCAATAAATAGTTCACCGAGTAGAATAATGGAGGCTATCCATTTTCAACTAAAGCTCTACTAGAATTCCGCGGTATCCACCACAACTTTTGAGGGCAGAGGCCGCTTGTTGTCCAACGGATGTTAAGTAGTATATTACTAAGTGTTTTTAGGTAAACCCAGCCACTGTGAAGTGTCTAAGATATCCTACGGCACCGTAAGTTGGAACCAGATCTAGAACAAATCACAGACCCCCAGCTTTGATTTGATATCGCGAAGATTAATGGCTAATTTTGAAACGGATAGATACCTGAAATGTGATCTTCCGAGTTCTACCTAGCCTTCCACCCTTGGAAGACCGTATCATCCACATTATTTGATCAAATACTGGGCCGCATTAATACGTGAGGTCTAACTTCTGCTCCCCAGCTGCAAATGGGATGTCACTAGCGTCAAACTGGTGAGGCATGGGAAGACTTTCTGAAAAGTGGATGTAAACAGACAGATGACGAGCAAATGAAAAATGATCTTGTTTGTTAACTCTTACAGAATCTTCGATTTCCTTCGTTTAACTAAACAAATCCTTCTTAAAGGTCGAAACCACAAAGTTGACTAAATCCAAGAGCTCACAAGTTTACGCATACAATAAGGACCTTCTCTCAAACTCCGGATGAAAATCCATTTGATTATGACTAATTTGACGAACTAGCTACAGAAATAGCATCGGAGCCAGAATATGAGATGATTATATCAACACTATCAATCCTTTCCCTCCCTGTCCCAAAAGCGGAGATTACAGCGCAGATCTTGTACATATAAAGACGAACAAGCTTGAAACATTTTATTGCTTTCCATCACTGATTAAGGCTTAGAAATTGAAATATGGATTTGGCTTTCCTCCTCGGAGAGTCAAACTACGACTCAATGGCTTTTCTCACCAGACCATGGACCAGACGAGGTTTAATCTGGCGATAGGCTAATTGAGGACAATCCAGTGTAGCTCCAGGTTCTTGTTCGAGGAACGCGACACGAGGTGGCGCAATCTGAGTAGGGCGATGAACGCGAAACAGGGGAGCGTTGAATTTACACACGGCAGTTCTACATGTAAAACGGCATTCATGTTAAGATGTCTGTCTTTCACTAAAATCATGACGCCTTTCGTATTTTCTTTGCAATATTCTCCCAGGCTTCCCCCTCCCTCACTCTTCCTGTTCCGCCATGAACTCCAAATAATCGTACAGCTTTCGGCATCCACCATTTCCTTGTGACATTAATCTTCTTCGTATCTCGAGAAAAGTTTCCCACTCCAAACCTTTGCTTTACGGCTTCCAATTCAGAAATTCCGAGCCTAGTCACTCTCGGTTTCCCTACAAAGTTCATCGTAGTAATATCGACTTGTGCATCTTTTGGTGGATTCTTTGAGTATCTCATCAACAAATCCCGCGAATTTCGAGCAAAGTTGGGTAATTTAAGGTGGATATAATTGACAAATGGCGATGTGATATATGCCACGAATATCATTGGTACAGCTCCAGATAATAGGACTTGTAGTTAGATTAGTTACATGGAGCAAATAAAGATGCAAGAGCTTGTCGATGCAATTCAAACTCATAGAGTTTTACGCCAAACAAACTCGCAAGTATTGACTTACCAGCAGGTGCCACCCATTCGGGCTCATCCTCCGCATAGTAATGTGCTGGTGCCACTACCAGGGTGAAGAATACAAATATAAAAATAGTTGTAACTTTCAAACAGCCAAGAAACACAGTTCTTCCAGTTCCAGAATGATAGATGAGCAGTCGTTCGGGATATGCTATTTTGAATCAGTTTGGATAATTCTAAATGGCACGAATGTACTGACCTGGTCTTTTGCTTGCATATTGTGGCGTTGCCACAGGTCGTGAAACTGCTGCTCGTGGAGTTTTGCCTTTGATAGCTTGACTGGCATGTCTGAAAGCACCAGCTCGAACACATGGAAATAACCTGTGGGTAGCAAACCCTCTAGGCGCCGATAATCGTGCAAGCAATATCATCACTGCTCCTGATCACGAGTATGCTCGAAATGGAAAATGCCGTGAACGAAAGAATTGGGAATCAAAAATCATTCAAACATTATTCCTTTTGTAGCCAAATGGCTGATCCAATAACAAACCAGACCTTAATGGTTCGGCAATTCTGTTTATGATATTTATTATCAAAGTGGGATCCAACATAAAAATAAATTTGATATGATGATCCAAGCGCGCTAGCCGCCACGGGCCGCGCCGCGCGCTCGTGGTTACATATCTCGGGGTATCAGCCGAAACCTATGTAACAGATTACCGTTAGACTTCATGATCGAAAGGATCTGTTCATTCAACACTTGGAGGAACTATGATAATGAGAAATTTTGGCAGATAACAACGAAGGCGTTCGCCTTCCCACTCAGCATAATGGTTTCGCAACACCTCACAACTTTGGTTCTCTTGATTTGCATCATCTTGAGTATCAACGTCACGGCATACACACCTTTATCCGATGAGACATTTCACAGTCTTCCATCTGGAGGCGCAGATTTCGATATACATAACGGTGCCATTCTTTCACCAATTTTGATACCACGAGTTCCAGGAACTCCAGGAATTCAGGCCGTCCAAAGGCATTTTGTTGATTTCTTTACAACGCATCTTCCGGAATGGACAATTGAGTTCCAAAACTCGACTTCGAAGACTCCAATCACTGGTGACAAACAAGTACCATTCGTTAATATCATAATAACTCGCGACCCTCCTTGGGCAAAATCCGGAAATGTTGGAAGATTAGCCTTGGTTGCACATTACGATAGTAAACTTACGCCTACAGGATTTATTGGCGCAACTGACAGCGCAGCTCCATGTGCAATGATTATCCATGCAGCTAGAAGTGTGGATCAAGCATTAACAAATAAATGGGCGGCAATGAAAACGGCTGGAGATATTGGTTTGGAAGAAGAAAAGGGTGTTCAGATCTTGTTCCTCGACGGTGAAGAAGCATTCCTGAGTTGGACAAATGATGATTCTCTTTACGGTGCAAGGTGAGAAGTTAGCCTCTGATGATTATACGCGTGATTCTAACTCATCCAGGTCATTGGCAGAAACATGGGAAACGACACCTCACGCAGCTATGTCAAATTACAAAAACTCATTGGACTCGATTGACTTATTCCTTCTTCTCGATCTTCTCGGCCACGATACGCCAAACATTCCTTCATACTTTGAAACTACACATTGGGCATACAAAAGTCTCGCGACCATTGAAAATCGCTTACGATCGCTTGGAATAGCCCAATCAAAAGTTAAGCACCATTTCCTACCCGATTTCGACCGGGCCTCCTTTTCTGGCGGGGGAGGTGTCCAGGATGATCATCTACCTTTCATGGCCCGTGGGGTGGAGATTTTACATATGATACCTTCCCCATTTCCAAGTGTTTGGCATCGTATTGAGGATGATGGTGATCATCTAGATATGCCAACAGTAGAGGATTGGGCCAAAATGGTAACCGCTTTTGTCGGAGAGTGGATGGATCTAGAGGGTCATTTCCCATCGCAACCACAAGCGGAAGCACAGAAGGAAAAGAGAGATATCACTTCTCATAGAAAGACTGAACTGTGAGTTGTTCATGGTCATTTTAGTAGTTTTAAACTCGTGTTAATCTTATATTAGTAACTAAATTTAGGAATATTACCAATGGAGGGCCTTTGAGTCAAATTGAAACTTGCTTAAGCTGATGTCATTTGCAATATCCTTCTCGCCCTGAAAAAAAAAGAATGTGCTAATAACAGAGGCTCACGAAAGTCTCGTGAATTTCTTGTTCAAGCCGCAAAGTAGTGGAACTCATAAGTTCTTATACTTTTTGGACGCATGAGAATAATTGAGCTATACCCTGGTAAACCGTTTATTGAATAGTCTCATTCTCTGATCATACATGAAAAGGAATGGGAAAGAATACTTTACCCGCTCCTGATTACCTACATCACCTCTAATCATTGTTATCTGTGCTCAACTACTTCTTTATCTCCTCAATGCCCTTGAACGATATTACTTTTCTCAATTCTCCCTGTACCAAAAGCATAGCAAAAAGCTTATTGTGGACAAGAGCTGGCTTTGTTTCCCAAACCATGGCCGAAATTGTCTCAAAATTATTTATCCGCACTTGCACAGCACAATCGATCCTTCCAGCCTGCATGCGCCGCGAGTTCAAATAGTTCTTCGGTTTCTAGGCTTTTTAAAGCAGGCAACTGGCTTTATTGCTGGATACTGGGGGTTCGCTCGCGAAGTACCATCAGCATTCGTGATTCTCTTGCAGCTCAACAGCAGAAAAAAGAATTTTGACGGATGGTATGAAAAGCTGAGATGGCCTCAGAGGTCCGAAGCAGACAATCCCGGGCCAGAGAATAAGTAGGCTTTTACATATGAGGCATTACTTCCTCAATTCCATGCCAATGACTTTAACGCAACATCAAAAACAAAGAGTTAGTAAGTAAAGGCTGCCGATAATTTTACGTCTCTGCTGAGCAGATTTGAGGAAACTCTCTTTTGAAAACCCATCTTTACCATCCACGGCTCCAAAGAATCACCTCGCCAAGGCAGCGGTTCAGAATCAACAATATTCCACCGAATTGGTCTACTTCTACTAACCTCCTCTTACTGATATGAATTCTACCAAGCTCGTTAATGGCAGAGGCATAAAGGAAGCAGGATCTGGCGAGAAGGTTCCAATAGATTTATGGACCAACTTTGTTTTAAAAACTGTGTAGCTGAACTTTTGGGGGCTATTGTTGACAGAAGTACCGATATCAATAGAAGGTAATTTTGACGGAGAGGTGCGTAGATTCCTCATAATGCTTGGAGGAGGGAAATATGGCGCAAAGACGCGGGAATATTTCGAGCCGTCGGAGGTATACTTTGGTGAGAAGAGTATAAGGTCGTGTGGTTTAACGATATATGGGATTTAATGATGATGGTGACGCGTTCTCTCTGGATATAGAAGGGCATACTATTTGTGGGTGTCCGTGGTGAGAATTCGATTTTATGCGTTTGAACTGCTGTTTTGGTCCGCACTGACTGGGCTTAGAATTGATGAGTTTTTCTGGATTTTGCATAGCGCTCTCAAAGATTTTTCTTGGCGGAACGTGAAATTTCGTATTCATAGAAGAATACCAGAGTCAATAGTTCTACTTTCCTTGCAGCAAAACATTATTCAAAATTTCATTCTCTGTACTTATAAGTAGGGAAATCAACGATAAAAAACCCCGAAGTCCATGATTGGACCGAGATGAAGACAATATATACAAGCTAAGCGTGATTTCAAAATGATAACCTAGCTGGTTTCTTCCTGAGATTATCTCTCAGAAGATGACTCAGAAGAGCAGAAAACAAATTCCAGTCAATCCATGACCTGTGAGTCCCCATCAAAATATGACAACGAACTCTCTAACTTCTAAAACCACAATCTATCACTTATCCTGACGCACCGGAAGTACAGGTAAGACCCTTCGAAGCATCAACGTTCGAGCAAAGGAAAGTAGCAGATCCTGACGTCGGCGCAACCGACCAAGAAGAGAAATAGATATCACAAGTCCCGCTCCCTGGACAATCAAGATTCGCAACGTCTGGAGAATATTTCGAGCTAGTCGTTCCTCTGAAGTTTGTAAAATATACGTCCGTCACAGATGCCTTACTGGGATTACTTGCGCAGTAGGTTGCATCTCCATCATAGCAACTTTGAATCTGAGCTGCCCAATCGCTATTTTGCACGGTAACATCATTGAATGTTACGTTGCGGACAATAGCTGTTCCATGCAAACTTCCTCCGGGGTATAACTTGATTCCGACGGCTTTGGTGGAGTTGATCATTGTTGCTCCGGTGACATATACATTCGTTACTGAATCGGTTGTACCTGCTTTACTTCCGAGAGAACCGACTGATATTCCATGAGATCCAGTACAGCTAATCGTATCGACGGTGACATAGTTTGCGCCAGGCTTGAAAGCAATGCAGTCATCGTCATTCGAAACTGCGATATGGTTCAACGTAACATACGTCGAGTCACCAACATCGAATCCATCGGTGTTCTTTGCTGCTGCTGTTGATTTGGAAGCTGCTGTCATTGTCAATCCAGAGTATGCGACATTAGTCGAACCTCCAGTAACACTAAAGAAGACATTCGGCGGGTTCTTGACTTTGAGGTTCTTGATGGTGATATGAGAAGATGCGCCGGTTATGTAATGTAATGTTGGGCGAGCATATGATGTATTTTTGGCGAAATAATCGTACGCCGCTTGTCCATTTCCATCTATCACTCCTGTTCCAGTGACGGATTGGATCGTTGCGGTGTTGATGGCATTCATGTAAAATATCGCTCGTTTACCTTCCCAAAAGTCCAGATCCTCAGATACCTTCAGCGTACCTTCGATATTGAATGTACATCCAGCACATCCAGTAAAGTCGAGGACGCTATTGATTGCATATTGGACACCGGCCGGAATTTGGATGACGCCACCTTTTCCACATGATTTGATTGCTGCAGTGATGGCGGGAACGTCGTCAATTCCTGCATTTGCAGCAGATGCAGGAGTACAAGTAGCTCGTTTGGCGAGAGTGACACCGTTCGCTTCGTTTCTCACAGCAGTTGGTGATGCATATGCAGAAGAGCAAAGCAATATAGCTAACTGCAAGATTCGGGATTTGTTAATCATGGTCGCAGTATCAGTGGTGTAAGTTGGAAAGAAAGCTTAAGGAGAAGCACAAAATCCTTCTCGTGGCGGGTGGTTCCACAGTTGTAGGCAGCTTAGTGGGCTGTTTTAATCACTTACATATTCAGCAACCCCTTTTGTGGAACATTTCTTCAACGATAGTGATATTATGGAGCAGTCTCCGCAATGAAAGGAACCCCGACATATTTTTAGAGTGTCGCGCTTTTTTCGAATATTTCCACGTATAGGTAGCAGTCATTTCTTTTTAAGATTACAGAAAGGATCAACTTCTCCACATCGTTTAACATTGCGCCTGTCAGGAATTATGCTGAATAAGCATGCTGAGTAAGCAAACTGTATATAGACCAGATCAGAGTTTTCACATGTAGTATATAGATATATCACATTATTGACCTCTCCGATATAATACCCTTCCAATAGAGCCGATAAGATTCCACTGTGTTTATACTGTTGCTCTAACCTTGACGGCGCCCAAAATCCATTTGTTTCATACCCCTCCATTATATCCACCTTCTCCATATGATCTGCAATGGGGATGTTTCTCTTATACGCGGTGTCGTTATTTGGGGGCATTTTGTTGTAAATCTTTAATATTGAGCCTAAATGTGCGACATGTGCATAGCCACCCACTATCGCCCCTTTAATACCCCGAAAACCTAAATCTGGATTCAGCCTAAGACATCTGGAAATTGAAGTACCGAAGTGTAAATTCCCGCAATGTTCCTTCAGTTGCATGGAGGATAGATTGAGTCTCGATTTCTAGCAGGAAACCGAGGTTTATCAATTCACATTAACTGGCTGGAGAAATTGACGTGAAGTTCCAATTGGAGCGGCTGAAAGCTTGCGCGAGGTTTATGTCCTGCCCCGAACCAAGTAGTCAATAATTCAAATGCTATACTATCAGCATTGCATTTAGGAAAGCTTCTATCCTGTCATCGACGTCGATTCAGCTGCTCTGCACTTTTGAAATACTACTTCAAAAATAATGGCAAACTTTAAATATCTCAGCAATTTTCTAGTTGCCATTTCCTTCTTTGTCCTTGCCATAGATGCAACCGCTTTACTGCACAAGAGAGCTGGTCGAACCAGCCCTCCAGCTGGATGTCTGACTGTTAGAGGAAGTGGTACTCTCTCCGGCGAATATAGCACAGTTGGAGCTGCATTGAATGCCCTTGGATCTTCGAAATCAGCCGCATGTATTTTCATATATAGTGGAACATACAACGAGCAAGTTACGATCAATTATGCCGGAAACCTCACCGTCTATGGATACACTACTGAGTGAAACCCTCCCTCCCTGTTTTTCGAGACGGCAACTAACTCGTGCCAGTACTGGAACATATAAGAGTAACACAGTAAAGATCACACATGGTATCAACTCCACCACTATAGGCTTGGATGCTAGTTCCACGGTGAACATCGTGAGCTCAAATTTCAAGGCGTACAATGTTGACTTCGCAAATACTTATGGAGCCGGTGTTCAGGTTTGTTTTTTCGTCAAGCTACCTTATATTTTAGGGGGAATGACTGATGTGCTTCACTTTAGGCCGTGGCCGTGACCGCCAATGGAGATCAGCAAGGTTATTATGCGTGTTCATTTACCGGTTACCAAGATACTTTGTATGCCAAATCAGGCAAGCAATACTACTCCAATTGTTATATTGAAGGTGGTGTCCCAAACCATTTGATGAATACTCGTTGTACTTGCTAATGATGATAGGCGCTGTGGATTATATATTCGGTGATGCTGCAGCCTGGTTTGGCGAATGTATGCTGTTTTCAGAACAATATGACAATCAAATACAAAGATTCTGACCCATTTTTCTAGGTACAATTGCTTCGAACGGAGGAGGTGCTATCACAGCGAACTCAAGAACACTTAGCACTGATAGCGGCTGGTATGTCATTGACAGCTGCACTGTAAGAAAACACAAGAAAACATCTCGGCTCAAAACAAACCCTAATATCTCCTAGATAACTCAAGCAGATGGTTATAGCCTGACAGGAAAAGTCTATCTCGGCCGACCATGGAGAGTCCTTGCTCGTGTAATTTTCCAAAATTCTGTACTAACAGCAGTGGTAAATGCAGCGGGTTGGACTACTCTTGCTGCTGATGCTACACCGTACGTCTCTATTTCCCTGATTCTTATGGATGATATTAACATCATGTAGGATATTTATGGAATATGCCAATACGGGAGCTGGTTCAAGCACATCTGCGAGGGTTTATGTGAGTACAATAGCTACGTGGCTGAGTCGGTGAAGAGTTACTTACTATGGTTGTAGGAAACTGCTGCTACGGGAACGGTCAGTAAGACCACATTGTGGGGAAGCAATTGGGCTTCTTGGATTGATACTTCGTATTGAGTTGAGGTACAGCGAGAGAATGCTGGAAGACTTTTAGTCAAATGTGTTCCTCATTCCATATTGACTAGGGTAGCCGTAATGGTCTGGAAAACCTGTGATTTATCCGATCACTGAGCTGAGCTGAGCTAAGCTACGCGAGGGTATGGGATGGCTATTCAGCCAATCAACCACAAAAGATTCCACTCAGACAAGGGAGCTAGGCTTGATAGTCCTAGAAACAAAACAAGAAAAATGGAGCTTGCTAAAAGACTCCAACAGGTCGTCTAATGTGTCAAGCCTTGTTAAATGTGAGATGACCAGTAACTAGTTTCCCTTGGTGATCATTTCTTCTCCAATCGGCACACAGCAACAACCATATCCATAGAAATGATCACTCCTTTCCTTGTCTCCAACACGGCTTTATTAAGCGCCTGTCTATACTCTTTCCTATCCCCAAGCGCTTTCTCCGAAACGACATAACCCAAATCCTCTAGACCCATTAGAAAGTTATCCGTTGACATGTGCCCCAATTCATCACTGCATGGAAGCCGGAAACTGTCTACAACTTTGAGGCCTTGTTGGGTACATATCTTTCCAAGGTTGGAGATCCATTTGATAACCGGGGAATATTTGATCAGTTCTTCATGTGCTTGATGTCGAAGTTGCACGAATAGGTTACTTACCCGAAGTCCAGGTCAATTTTCTTGCACATTTCTTGGAACCTGTCCAAAAATGACTCCATGTTTTCCTTGGGTGTGAGTTCGTTTGGAACATGGGCACTGAAAGACGCAGAGTCCATTCCATCCCACTGCAAATACCCTCCCGACTCTATCATTCCAAAACTTATGATTAGCTGCTGAATTCCTCGTTCCGTCGAGGTTTTATGACATTTGCTTACTCAGCATAGCAATGAGATTGTCTAGCAAAACTCCCGGATGTCCCCCTTTTACGACAATCGTGAAAGCACGAATATGCACAATATCGGATTTCCCCTTCAAGTGAGCAGGCTAATTTCCAAACGCATCGAAATTCCCAAGCGTCATGTTAGAGGGAAGATATTCCTTCGCTGGGAATAGCTCGTTGGAGATATCAAATCCATGAAGTTGCACTTCGGAAGAAACCTTTTGAGACAATTCCAGAAGCCAATCTCTATGTTTCCGAAACTTCAGCCTAGTGTGGGTGCCTTGTTGAGTAGAATAAGACTTACGCATTACCAATCCCAATATCTGCAATGCAGAACATATCTTCTTTCTTAGGAGCCACGGGTAGGGGAATAAAGGGATGAATTAGCCATCCCAAGCGCATGTTCCACAGCAGATGTTGAACGTGAAGTCTGTATAATTTGCTAAGACTTTTCAGCCACCCCACATTAGACGTCGGGGCTGCAAATACCGTGCGGAATCTCGGAATCCCACGACTAAACATATAATCCTCCTGAACCGTGCTCTCTTTCATTGTGATTCCTGACATTGCGTATGTTGATAGCTATGTAGGGATAAACTAGTGAGAACTTTTGGGTGTACTTGAAGCAGTATTAATTGAGTTTTAAGAGGTAAGACATTTCCTGAAAGGTACTACATTATTATGTGATTCTGCCAACCTTGAGTTCTGTTGGTTAAACACTTTAGCATAGTGCTCTTTCATCTATTCAGGGGAGTACCGGAAGTAAGATGACGTTGGTGTAAAACCCTTGCTAAATGACTGCACAGGATACCCACTTGAGCGATGAGTGCCCGGCAAGAATCCAACCACATCCACATTGACCTTGGATCAGGGACCCGGGCTCACACTCGGTCAGATCCGTGACTAACCTCCTCGGTAGGATAATTGATGTCCACTCAGACAAATGAAGATAAGTTTCATAGGCTCGTCTGTTAAAGCACATTTCCTATTTGTGAATCTTGTGCCGCTGTCAGAGCACCGAATGATCATCGAACCATGTTATTTTTGAAAGAACCTCCACTTATCAGGTACTCTAGGATTCTGGAATAAGTCGTCCCATATTTTTAGGGCTGCGCCGCATCGCTTTGATGTGGGCAACTATGTCCAATCAAAAACACTGCAAAAGCGAAATCTTATTATACATATGTACGTTCACCCACGAGAAACGACTATCCGAACAAGGCTTGCGGCGGATGTCAGGTTCCAAACTTCGAACTAATCCATAATCTCATACCAAAAGTAAATGCAGCTTTGAACATTTGAATGAAAGCTTGATGTCGTTAATGCCCTATGCCCGCGAAGTGTCTATCTGACCACGTTAGGTGGACAAAAACGAGAGAGAATGATGGAGTTTAACTAATTAGACTACACCCATTCCCATTCACCCGTTCCATCGCCTGTGGCTTTTTACCCTTCCACGGCAATTTTGATCCTGCGCACATCTCCACCTTATCTGTGATTCCTGTCGTTGGATCTTGAAAAGAGGCTGGGATGTTTATTTCGATGATAGCAAGTAAATTGAACTTGACAGCTGGATAGTCCCTGCTTTTTAGCAAGGAGTCCCCAAGAAAGCGACCAGTCCGAGTCTTTCAAGCGGACCCATGGTCATAGCGATGACGCTAGCTTGTGGGTGCAGAGACGGGAGTATTGATAGCGACCCTTTAAGCGCACGAGTTTCTGTTCCTGAAGCCTACATCACACAAATATGGAAGGTATTTTTGTACGGCAAGCAATTGAAGGTGCTCTTCCTCCGCCTGTTGGAGTGACTCTAAATTTCGTTAACCCGCCGAGCATTGCTAAATACAATGTTCTCTGTCAAATTGTTTGTATGCCAATGATTACTGTCTTCGTCTGCATACGGTTGTACACAAGACGTTTCATCCATAGAAAGATCACTGGAGATGACTGTAAGCTTTCCTATCTTGTGCTTTGAGATGATCAACTGACTTGAGAAGATGCTTGCATAGTTGCTTGGGTGAGTCGTCCATTTACAATGTTATTGGAGCTCCGAGGAAAGGCTGATTAGACATACAGGTGGGTTCTCTTATATAATCTGGAATGGCATTATCATGTGAGTGCTCAGGCAAGAGAGACATGTATAACAGCTCTGACATAATTTAGTGAACCAGTATGGCGCCGGAATCCATCAATGGGACGTTCCAGCTACAGAGATCAAAAAGTTTGGAAAGGTATGCGAAAGAAACACACGAAGCAAAACTAATCGGTTTACTAATGTCTCGAGCCAAGCTAGTTTATGTGACTCAGATCTTATACGGACCGGTAGTCTTTACTACCAAAGTCACCATTCTGCTCCTCCTGTCTCGAGTCTTTGGCGTCAAAGAAAACATGTTGTGGGCAGTACGCATCTTAATCGGCTTGATGGCACTGTACTATGTTCCTGCAACAGCAGCAAAAATATTCATGTGCTGGCCTGTGGCCCATTTCTGGGACCCTCTAGCTATAAAAGGCAGTTGTCTCAACGAAAATTCCATATACCTTGCCGACTGTGTCATGAGTATTATTAGTGATTTCACTATTTTGTTTCTACCAACATCATTGATTTGGAGGCTGAAAACTCGTACAATGCGGAAGATTGGGGTCTCGGCGGTGTTTGGAGCTGGTATCCTGTAGGTACTGTCTGCTATCAGTGACAAAATCTAACGATTTCGAACAGAGCTTGCACTGCAAGTGTCTTGCGCCTTTATGAAACACTTCATCTTGGTGGTACCCAAGATAAGACTTATGGCCTGGTGCCGATTCTCCTCTGGAGGCAAGTTGATTTTCCTTTCCGTCATAACCGAGTATTGGCTCAACTACATACACAGTATCGCTGAGGTGAACATCGGCATCATCTGTGGCTGCTTACCAATCCTCCCCTCCTTCACCAAAAAGACCTTCTCTGCGACCCCGAATTCCAATGATTCCACGGAGAACAGCATTTATTACCGTATGGAACGAATATCGAAACCGAAGCGCAACATTGATGATTCGATAATGCAAACGCAAACGAGGCCGGAAGATTCGAATGAGTGGCTAACAGTGGGGCAATCTACAATTGTACTGGTTAACCCAGGCGATAATACATGACAGGGCGGCGGTATAATGAAAATAGTAGAAATCGATCAAAGGACCTGATAAGGCTGAATCATTTTCATGGCAGTATCTTGACTCGTGTAGTTGGTCAGGACCTTGGCTGCAGCATTGTAGCAAATCCCCCTATACTTTGGCGGGCCTGATGGCTTGGCTTCCAAGACTAATGGAAAAGGTTTGTTATGAGTAACGGTCGAGGATTCTATAATAACATGGCGTGGGGCAAGGTTCTGGATTTTTTTTAAAAAGCTTGTACAATTGTTTTGTCGTATTTCTCTGAATGATTAACAAAAGCACTTGCTCGCCTTTGCCTGCTATACTCTAGTCAAATCGTAATCCGGCCAAGCCTCAAAGTGCGTGCTGGTTTCTTCTTCTCAGCCTTCTGCGTGGTTGTACGTATCGATGGAAGGAGTATATAGCTTTTGTCGAATGTCATGGTGTTTTCTTGATTTGAAGCAATAGGTACGCCGTACGACAGCTACAACTCCAAGACAAAGGTCAAGTTCTCCCTTGAGCTACAAGCCCCAGCTCCCCTTTTCGTAAACTTCAAGAATTTTCCATCTTCTCATCCATCAATCTCATCAATTCATCCTCCTCCTCAACCTTCTTGTTATGACCATTACTCGTACCATTACTCCGACCCAGCCCCCTATTCCCTAATTCCTCCGTAATATCATGTCTACTAACCATCATTTTCTCCCCAAATATTTCTTTTCCCTTCCGTGCCACCCCTTCTAAACTCCTCATCCCTACTACCAGAAATCCCAATTCTTCCCTCTCAACATCAAATACCTCCCACCATTCATCTTCCGGCATTTTGACACCCTCTTCCTTGGCCGCTAAATATATCGCCGCCACTGCTAATGCGCATGGTTGATGTGTTAAATATAGCATCTGCGGACTCAGAAACGCTGTATTCAGGTATTGTATGGTTTTCTTCGCGACTTCTTTCCCGCTACCATTTTTATGTGCTGATGAGAAAACGTCGAGAGTTTGAAGATACGTAATCGCGAGAGGATGTGGAAGAGCGACGTGTGTATTGAAACCTAGAGCATTCAGGATTTGGCCTTCAATATTGAGAAGTCGTGTGCGGTAGGTTACATAGGCAGATTCGGAAAGGTAGTAGGATGAGGAATCATTTTCAGAAATTTGAGAAGCCGTGAGAGACGCGGATTGGGAGAGGAGGTAGGCATATACATTTGTTATGCTGCGAAAAGAACGAGGAGAGGCGGAAACTTTGGCGGTTAGGTAGAGGGTAGCTGCTGATACATCCTGAAAATGTTATTTCATGAAATTTATGGCATACAATATGTCAAGTGATTACTCACACTGTATTCATATTGCATCAAATCATCTACAAGCCAATACCTGTAGAGAAGAACATTCGCTTGAGCTGTGATATCCTGGGGAAGTCGAAGGAGAATGCCTGCGGCTTGTGTAAGTCGCGCGGTATAGAATCGAATGCTATTTTGAAGTTCGGCCGGAAGTCTATTGTTAGAGGCATTTTGGTATAACTGTTGAGCCGTTGCCAAAGGATTGTAAAGATGTGACATGGTTGCTTGTTGTAAACTAGTGATATCGAAATTCCAAGCTTGAGGTCTGGGTTCCCGAAGTTGCAGCCTTTCGCGCAAGGCTGCCACTTTTCAACCACGAACCTCCATCTCTTTACAACTTTGGCAAGGACACTCTTGGAATCATTTAAATCTTTATTCTTGAAGATATCTATCAATTATTGCTAAAGTTGAGGACTTCTACGTTCTTAGCTCAAAAATCAGTCAAAATTTTCCATTGGCTAGATGCTGAGAGCCAACTCGTGCTATACAAAGAGACCTCAGATTAATTGTCGGAAACTCCCTCCCCTTGAGCAGAGGAAAAGTGACTATTGAACTTAGTTGCCCGAGATGCCCTCTTGGTTCATTTCCCTGCTTGTCAAAAATTCGAGGATAATATCAACCGCCCATTCAACAGTATTCTCAACTGTGTCATCGACAGTGGTTCTTACAAACACTCCATTGATGCATTCCTTCCCGGTCTCTTTCAACAACCAACCGAACGAATCCTCATAACCTTTCCAAACAACCTCATCAAAGTAGCCTTCCGATTTCCACATTTGGCCAGGATGTCTTCCACCAGCAGGAAAATCAACATACGGAAATCTGCTCATTCTTCTCTGCTTAGCAACATCCTTGCTGGTAGGCAAGAACAATTTAATATCAAATTCCTCCATCAAAGCTTCCTTGGACAGGATCCTTTCTTCCTTCATTCTTGTCAGCTCTTTCTCCATGAACGTAAAGTCTTCCTTAGCTATCATTCGCAAATCTTCAGGAACCTCTGCAGAAAGCTCCCCAGTGTTTTCAAGGAACTCCAAGCTTCCGTGGTCGGGAGGTATGGATTTGCTAAATAGCAAAAATCCTTCGACAAAGACCCATCCATTGATATTACCTGCAAAGTTTCCCCCATATCTTGAAGCATGCTTGATTGTTGTCAATGCCAAATGCTCTTTGATTTTCTTGCGCATGCTTGCGATCACCCTGGAATATTGCTCCACAAGTTTCTTCTTATTCGCATCTTCTTTGAATTGAGTGATCTTTTCTGGTTCGACTCCTTTGATTTGTGTGGCTTGAACTTCCCGAAGTAGATTGCAAAAGTCAACTGCTTCCATGCAATCTGTGTTTGGCCCAATAACTTGTACAATCCCTTCTCCTTTTGTGCCAGTACAAGAGTAGGTGTAGACTGGATTTTCATCTTTCTGGGCAATGCTTTCTTTCATGAAATTTTTGTCGTTATTAGTGCTATTGAATTGGACAAATGGACAGTATGCCTTTGGAATGAAGAAAGAATCCTGATGAATTGTGGTTGTAAAAGCTTGTGAATTGCATACATTGTCTTTCGCAGATTCATGTGGAGAATTGTTGTCTGTTGATTTATCTATAGCTGAGAGAGAAGAGAAAATTTCTGAGAGTAGTAATGCCAATGTTGTTTTGCCTGATGAGGTACATCCTGAGATAGCTACAGTAAGCACTCTTGGGGTAGATTTGTTGATACCCTCAGCCCTTTTAATTTTGTGTAATTCTCCGTTCTCTAATCTCTCTAACACTGTAACAGAGGAAGATGTCTTTTGTGGCTGACGTGGATGATGGAAAGGTAGATTTGTGGTTGTAAAACTTAGAGACTCCATAACTCGAGATCTCGATCTAAACCGAAAATTGTAGAGATCGAAGATTGAACTGGACTGCCTTGGACCAGGGATAACCAACTTTCTTAGGACATGCATTACTTAGAATTTATCTGTCAAGGAATAATGTAAATATGATAGATAAGTTCCAATCATATCTTGTAAAAAAACAAAACAGCACTGATCTGATAGTACTTGTGGTTTTCCAAGAGTTAGCTACAAATAAGGATTGTGTTTTAGACGAGAAGATCATAGTAAGGCAGCTCTTAAATAAGGATAATTAAATTTTTGCTAGTGTTTGCTTCTTTAGTAGAGTGAATCAGGAAAATGAGACTCTCAAGGTACCACAAGTCTTTGTGTGAATGGTCTAACATGAGAGCCGTAAATAAATATGGGTTTTCAAGTTCTATCAATGTGTACTTTCTATTTTCTATTGACACTACCACAAATCATTTTGAAGAAAAGCCAATACAGGTCTTGGTCCTCAACATTAATTCTTATGCTCATTCACTCGATCTATCAACTTCTTCAAGTTCCTACTGCCCTCCACCAGTCAATAAAGATTCCACGAATTGCTTCACAGCAGCTTTCTTTATTTGGAAGCCATGCCAGTAGTTTTGTTAGATGTATGTACTAGAATCATTCTCATGAGCTCTGTGCCTATAAATAATGAATAGGTTGCGAAGTCGAGTATTCTCCACACTACCTATCTTAATACTATAGCCCAGGCACAAATGAGAAGCAGGAAAAAGCTAGCTAGAAAATAACTCAAGCTACACGTCCCCCAAGTGCGAGAATGAGATGTAAGCTTGTACGACATTACCGGAAGCCAATTTCGCTGTCACTAAACTCTACACTAATGCGCCTGAGAGGTAAGTCTTCATCTTGATACAGCATTACAGATAGGTTAATAATGCAGAGAGAAGAAAACAATTACATGTACGGCCAACGACCCATGAGAATGAGACCGATGGTGGAGGATGACCTGATCAAGAAGTTCGTAACCATACTCATCTCTTTCCCAACCACAATTGCTCTTATTTCTTTCATCACTTAATTTGCTGTAAGGATTTTCTTTGGATCACGATGCTCTGCCAACAGGTATAGTCCAGAAGCTCATTTGGTGACAATTTTTCTATGGGTACGTCACATAGAAGTGTTCGGTCAACTTAACAGCAGTCACCAATCACATGCCAAAGAATTCGTGGAAACTATTTTCATTTATCTGTACCAGGCTATTCAAAGATACTAGGTCTAGGGATAGCCTTTCATACCATACTGGATCATCGCCGAATTCCGATTGCTGCCAAATTTCTGTTGGTCGAGATTACTACGATTTTGCATCATCATGCCTTTCCTGCTTCATGAAGGAGCTCCTACATGATAGGTTTGCCCACAGACTAAAAATCAAACTATTAGCTGGCTTATCGCAGGCTGTGAGAATTAAAGTAACTGGAGGAGCAGGATAATGATGGATTTGCATTTGAAAAGCCAGGTCCTTACAGTGATATCACCTAAAGCACACACAAAATCCACCTTAGCAGAGCTCTTCACCTGAATATTACCGGGCTTGGAGTACGAGTCGCCACAAGGAAAGGGTGCTGTAAAGCAACCAGATGTAGGACCGCCATTTGAGGGGGAAATGTATCGAACACCCGAATTATCGCAACAATTGTTGACGGCAGAAATGTCATAATAAGTTAATCCTTGCCAACCTTGGAATTGTATCTCAACAATGATCTTGGGAGCGCTTTGATCTTCTTGTGGAAACACAGATTTGAATGATCCGCCCCAGCTGAAGCGGAACAACATTAGTATTTGGAAGAAAGATACGATATAGAATTGGATAGTAAACTTACCCTTGAGGAAAGGTCACCACAGTTGTGGAGACCATCGATGATGCAACATGCTGGTTGGGAATTTCAGCAGAGCCAAGGTTTGGGGAGAAGTAAATGGTGCGGTTCTTGGGGTCTGGGTTCCAAAACAAGACGGTATTGCCCATTACAGCTGTAAGCAGCGAGAAGATAGAGGCAAGAATAAGACTGGTCTTATTGGGATGAGACATATTGCGAGAAAAAGAATTTATGGCCGATGAATCTTTGCGTCGAGAATAGAAGAGTTCCTAAGATCAAGGTAGGTCAATGTGAACATTTGATTATCCAAAATAGACGTAAGAGATGTTGCGATTGAAGAGTTGAAGTTGATGAAGAAGATTGACTTCTAGATTGAGGAGAAAGAAGAAAATTAAAACCGAAGGGGTGTAGAGAGAAAGGCTCAGCCTAAGGCGCAGTTAAAATCACTCCATCAATGTCAAGTGAATGCATTTTGCTGAAAAAAGAGGAGGATCTCATGCTCTGCTATTGTATTAACTGAGAATTGCGTAATTTTATAGCCACATATCCTCAGAGGTTAGCTTGGTGAAAAGCCTTCATATCTAAATAAGTATGAAGTAGGGGAGTGAAGCTCATATGGGGGCTTAGGAAAAAGGCAGCTCTCCAGGGAAAAGTAGGCCGATACCGATATCTGTAAAAGAATGAGGCGGTGCTCATATTTGAAACGACCAGGCAGCTAAATTCTCCTCTTCGTCTATTCAGATTGGAGCGGGGTTTCTAATAGTCGGGACTTCAGTCGAACACAGAGAAATTCCTAATGTGGTTGGAATAATTGGAATATTAGAGTTTTTCAGAACTCGATACCACATTCAAAGATCCACATCTTCTGGAGCCAGCTTCGGGAACTCGATTTGACAATTTTTCTGACTGAAGGGGAAATGAAGATCATCATCACTTTATAAAAGCTTTGAATATGACTGTAATTGCTCTTGATTCACGCGAGTGGTTTATCAGATTCTGGTAATAGACGTGGCAATGTCATGGCATAGTATGATACCAGATTCTCAGTATTCATACGCCCCCACACACCACGCCAGACCTACCTTCCTGCTACCTCGTCATCACTAGCCTGTGCTTTTGGATTATCGAATTAGAAGCTGTATTGCCGGAACCAGCAATGTCTAAAATAGAAGTGCCGAAGCTATGAAGTGCCGGATATATTCAGATATGCAACAGAATGACAAACCGGAGCTAGCAGTGCCAAGAGCTTTCAGACGCAATAGATTCTAAGCAAAGCTTTCGTGAAACGCCAGACTCTTCCTTGCGGATACAGAAGCTAGTAATTATCACCGAATTATAGTATGGCAAAAGCCACAACTCTAACTCTTTAACTCAAAGCTTCAGGTGTGGTCAGTTGGCCCCACTCTAGGAATGCAATCCACTCCGATCCACCCCCTAATTATACTCCCCCACTAGCTAAAGCTAACCGAGAACACAAACCTCCACAAAACACAAATCATGAAATCAACACATCCTCAAAACTCCATAACCAACAACCAAGATACAAGATTTACATTCAAGGATGCGGGAAAAACTATCCTGCTTTTGACGATAAATGAAGAATGTGGTAATTTCATGACAAGGGAAAACCAAAAAAGAAATGCAACAACGGCGAATCGAACGCCGACCTCCACCTTGGAAGGGTGGAATCCTAACCATTGGACCATTGAAGCTAGAAGAGCTGAAAAGATGCTCGAATTTGATGGTGTGAAGCTAAGCATTTGACAATATATAGCTTTGCAATCGAAAGGTGGGGGGCTGTGGAGCCAGATGGTTTGGTGGATATCAAATTAGTCATACCCGTGCCTCAATATCGGGAATTTGAAATCGAATTGGTCAGGGACTGCAACGATTACAATCCGTTGACCAAAAAGATTGTTCTCTGCTCCGGGGGAAAGTAAGAGCGTCTAGATACATTATGGCAGGACTCTTCTCGGTAGAGTACCTTCCCAACTGGTCACGGACGCTCACTGGCAGTTTCCTAAAGTTAGAACTGTCTGCCAATATTTAACATGGTTTTTATTCCCAATATGAAGGTAGTTTCATATCTCGTAACATGAATAATTCATACTCTACTTTTCGAAAGCATGCATGATAGATTTATTACTTACGTATGAATATTGGTTGATAAGGTTGATCCCCTTTCCATACATTTGAATTTATACTTCAGGGTCTAATTTATCAGCTCCTGAAAAGCATTTTGGCTATTGGTTCTTTACCCTCGCCAGATTTCCACTTGTTTTCTCCGCATAATCTGTATTGCCGGGTCGTTTGCATCAATTATTCGCAATGATGATCCTTCAAGGTCACCGTTCCAACTCCTTGTCCTCTAACGAAGAACCCAAAATTTCTGAGTCTCAACAAGCCAATCGATTCCCGCGAAGAAATCTCAAACCATGGGCGCGCGATCCACCCTACAATACCCACCGAGAAGCCAATCTCACGCCTTTCAACACCATGCATATGCCTCGTCTAGATTCACCTGGCAGTCAAGAGCGGCGCTCGCACATACCTATCTGGGAGCCTCTGTACATGGAAGATACTCCGGATTCAAAAGAACAGGGCGGTAAACGTCAGAGTGGTATGTCGATGGATACCAATAGCTTGAAAGTAGAATTGAAGAGTCCATTCTCTGCTGGTGCGGACGGAGATGATGGCATAGATCATGGTTGTTGTGCTTGGAAGTTGTGTTTGACATTTATGACTGCCAACTGGATGTCTCGTGCGATGTGAGGTAATGATTTGGGTATTATTGGTCTGCTTAATAATTTGGTATCCCGAAGAAATGGAGAGAAAGGTTACTGCACGTATCAGATCATTCGTTGGGAGCGCTGAGTAGATGTATTGATTATTCCCCGAACTATGAGCAATAACGGCATCAGAGTGGAAAAATGACGATGATTTCTCTTGTTAGGAGTATGATACTAGAGATGGAGATTTATTAAGGAAACACAACATGTTACTTCACTTAATCTTGCGCACTCATATCGTGAAAGGAGCATTGCGTAAGATTGACTTATAAATGCCTTAGAATCCTTACTTCGCCGGTCTCGACAGCTAGTCGGCACTAAGAGGAGCTTGATGAACACTTTTAACTCCCTATGAGCCGCTTCACGGATGTATGTCTTCTTGGGGAGATAGTGAAAAAAATTTCCCATAACAGTATTAGCTCAAAAAACTCATGTCTTGCATATAGCATCGATCATATAATTCACCCATGTTTGCAGAAATTTTGAATTTGTAGAACAAGGATGCCTTTTTGACCTAGACAGAATTTCCTGAGATACATTCGCTCCTTCCATATGTCAAATGCATTTGGTGCGCCTTTTGAAGATGGCGATCTGGTTCTTTGTCTTGACCTAGTAATCACCGAAGCATATCATCCCTAGAAATTTGATTTCAATGTTCAACTCTTTACCTACTCTCATCTATATTGTGTTAGTAGTCTGCGATATCTCCAGCTTCCTCATTTCCCTTTTCAGTCATCATTGGTAAAACAAATGCTGCTTGCCTTTATTTGCGGCTCTCATCCGAATGATACATTGGGCATTCTGCATTTTGGAGTGACTCTCAGGAGCAACTGTTTTTGTCGATGCAGAAGGGCCAGCGACATATATTGTAACACAAATATAGCTAGCCATATTAGTAAAGCCAGGTACAGAGCCACTGAAATTTGAATTGAATTTGTGGATTAACAGCGTTCATAAATTGCTTGATTATGTTTGATGCTTGTATGTTCTGCTTGCACCTGCCCACCTGTTCAATTCCGCAATTGAAATTATAGTTAGAGTTCAAGTTAAGTATATGTATCACTCACAAGTACTTTTGTCGGTAGGCACGTATATGGTGAGGTGAAGCATTCAATAGTACTCTTGTGATTCGTATTGATTTGCCTAAAGAACTAGAACTATGGAAACGTCGAACTATATAAAGCTCGATCGAGGCACTAGCGTCAACGCTAGTGGGTTCACGTGATGAATATCCCGACAACTTTTGTTTCTAGAAATGAGATATCAAAGCATTGAAAACTCACTCAAAATATCACTCTTAGCATCGCATCATCATTGCTCATAGGCAGCCTTGCCCAATTACCTTTAACTTACTGTTGGAATGCAGATGGCTTGAAGAATGAAAATAGAGGGGGAGAAGCAGGTCTTATAGATGGATTTGGGACCGGACTGTGCGTAGAAAAGTAGGACTAGTTGCTGCAAATGGGACAAAGTTGGCCTGATTATTTATGGAGTGGAAAGTTAGTAGGAATCTAAGTCAGTGAGGCTAATTAAAGGTCCTCTGGTGGTCTGAAATTAAAAGCAAACGAAAGGTAGAGGCCAGCTGGACTGTCACATCGAATCTTGATAACTCTACTCAATGGCTAACTTGACACAAAGTAACTGAGATAATAGCCATAATCAAAGATCAAGAGGTATGAATTGAAGTCATGCTTTCTATGCTTCTTGAAACATCAGTTTTTCCTTACGAAACACTTGAAAGTATTATGAGGCAGTCTCTATCATCTCTCCTTTTATCATAAATTCCTAGAAGTCGTCTTAACAATAGCATCTAAAGCCTCGTTTAAAGTTTGGACCTTGACAATTCACTTGTACGGCTGTTGAAATGCAATTTTATTATTTATGTTGAATTTGTTCTTTGAAATCACAACTTCGAAACTTGTAATTTGATATCCCTTTGAACTTTCAATCTTCCAGTATCTTGCAAAATAATCCCAAATCTTCAAGCAATCAAAGTTTGCATTTACAAGACATCCAGCCCTTCAATAGCTCTTGGGTAAACTATCAGCAAATTACAACTACATTCACAAGATAGCACTTGATATCACACCCTTTACTTTATTTAACAAATCATTCAACCATCTTCAGCATGCATTTTTCAACCGATTATACACCGTCTTCGAATACCTGCAACACAGAGGCTTCTAATTCCTCGCCTTCTGGTCGTACTCTCAAGCATGGCATTGAAACCACTAGCAACGATGAGCAGCATGCCATTAAACGTATCAAGCGCGAGCGGATGTCAATTACACCACCCAAAATACCATTCAACCACTCTCGACGAAAGATTTCCTCCAAATCTAGGCCAACGCTGTTCACAACTTCTCGCATCGACAACTCCACTGGCTCTATCCCTGATCGCCTACCTGCTAATTCCCACCGCCAAGTTTCTCCTTCCTCTCCTGCCAACGGTGATCGTGTTGTTAACCCTGTGTCCCTCGACAACCGACCAACAGCTTCTCAACATACTCCTGCCTCGAACGACCAAGGCGATTATTCTATCCAATCCATTCTCCAACAAAAGAATGGCGAGATATCGAAGTTGAAAGTCAAGCTCGTGCAAAGCGAAACACTTCGCCTCGAAGCTGTTGCTCGAGAAGAAAAGCTTCAGGAGCAAACCAAAGCCAGAGATGATCTACTTCGTGAATTCAACCTTGATTTTGATTTGCAAGCAGAACCTGTAGTGTTGATGGAAAAGGTCATTTCATCACAAATCGCGCCGGGAAAATTGTGGAGAAGGAGATTTGGCAAATCTTGTGCGAGATATAACGATTTGGAGGAAAAATATAAAGCCCTTGAAGGCAAGTATAGGACAGTCGAGACTGACTTGCGAGAGAAATATATCACTCTTGAATCCAAGTACAAAACACTCAAAGCTAGAGGAGTTAATCAAGCTTCTTATGTCTTGTTCGAAGGTCGAAAGGCAAGTTTCTTTTCATCGTAAATTAATAATGCCGTTGCTAATCTTTCAAAGACTCCTTACTTCATTTCTGCCAATGATGACGAAGAATATCACACCGCCGAAGAGTTGACAGCCATTCGAAAAGAGCGCGAAGATAAAGAACTTGCCGACATGCAAGACGAGTTTGATGACTTTATGAACGGTGTCGTCAAGGAGTGCGATGTTCCTATTCCGTCCATTGAAACCGTCCCAGGAGATATGAGGATACTTGAACCACCTAATGCACAGTCTCATACAGTAGCTAGATCATCAAATCCAACAGTATGTGTTCTTTCAATCCGTCGATTCAGGGGCCTACAAAGGCTGTTAACTACATTGATAAGATGCTGACTATTTGGCTCCCACAGAGAACTGGTTCCTCTGTTCCCACCCGATTTGTCACACTGTCCGTCACACCGAAGTTGCCCGACCCTCCAAACACCTATAAAACCAATCTTGAGATATGGGGCCGACGCAGTATGCCATTGTTTCCTGGTCCGGCTCGGGCATCTGTTTAACCTATCTGGCAGAAAGTAGTGAGTTTTCCATCTTGGTCTAATTTTTTGTATCGAAGGCGACTGATTGATGATAGCAACCGGCGAATGTATAACAAAACCAGCAAATCAACTCAACGAGACCTTCAATAACGAAGAATGTTACTGCTGCGTGGTGAGAGCCAGCAAGCCTTGGCCCTGGCCAGCCAAAGTGGATTTAGCTTTTACGGGCAACAGTAGCAATCTCAAATTTCCATTCTCGGTCTTGTCGAAGCTCCATATCAACAGGCCCTACCAAGAAGTCTTTCGTCGTGTCCCTACCTTACCATAATTATACAGTCATACAACCAGCTACAGATAAACTCAACTTCAAATAGTCTCTCTGTGCTCTTGCGCTTTAGAGGGAGACGTCGCGACACAATCTCAAGGCATTCTAATCATCAATAGACCATCCTCTATCATAACTACACTTATGCAACTACTTCCTCGATTTTGTTCCGGTCGACTTATCAAGCGCGTGCACACACTACTGCGGAATTCCATACTTCGATTTTATTCCGATAGAAACTCCTCATTACACCCCACAAATTTTCAAATACTACTCTATCAACTTTATTCCGGTCAATTTCTCGGGATCCTGCACATACTTTCACTTGCCGCATGGCATAACTGGGTTCCCTCCTGATCAGATACCCTCATCACGACTTTTTCGATTGCTTTCGCTATTTTCATACCATTCTTCCCCCTTTCATAATGAATCTCGCAGATTTTTAGTCGCATCCCCAAGAGTGCAATATCTTGTCGATATATTCTAGACTATTTATATCGAGCATTCTGCGAACTTAATTTCTCTCGATACTCTCTCCCTTGTCGGCTTTCTGCCGGCGGTTCTTCATCAATGTCTCGGGTTAAACATAGTATAATCCTAGGGAGGATATACGAGAGCGAATATTTATGTATTCTGTTCTGGAGACGTCTCCCAATGTGCGCCTCGTTTTATTTCTTCTGCAATCTTTTCCTGTGTTACGCCCATATGTGCGGTCTCTTATGTTTCCGAGTGCATAATGATATCCATATGGAGCAGTCGTGATGTATTGTGATTTTGTTTCTAGTATCTATGGCGGTTTACCGTCTGACAGATTTTATATGGTTTCTAAGATTTGGTATTTTGGACCTGGGGTTTGGGGTCTCAGTTGCAGATTTATGACCGGCGGTTTTTGTTGTAGATAGCTATGACAATGGCTGGTTTGGTTACTTGTTTGGTTACTTATATATCGTTGTTGGTATTGGGGGCTGAGATGTAACATATCATTAATGGCATAAATTCTTACATAGCAATGCTTGTCGTATGTAAATCATTCAAGAATATCGCGTTGCGTTCAAAAATCGATCCTACACCTTGAAAATCTATTCATAAAGTTTCTTATTACTATACTATTACTCTCCGATTTTGACCATAGACACTCTTCAAAATCTGTCTGCCTGAATATCTGTCTGGAGATGTAACGACTGATAGTCTTACAATTTGATTCAAATAATTGAGGCACAACAGACTTCTTTGCCCAAAGATATTTCTAACTTCGATGAAGCCAGTGTGCCATGCAACTCGAATCTACAATGATCTGCTAAGAACTGTTCACTTTCTACCACTGAATATGCTGAGGCGGAGTAAGTTGTTATTTTAAGTCTCAATCCCAGATTAACCACTGACATCCACGCATTGACAAACGTGATTCTACCATAGGCACCAAGCAGCATCATACGCGTCATATATATACATGTAATCTCCTGTGCAGAACAACAGGTTGACTCACACAAGTGAATATGGTGTTTAAATCGTCGATCGTCTACCTAAGAAAAAAGCCTTGGCGGGATTTCCTTCATCTTCCTTCTACCAGCCTCTTGCAATAACTCAACTTCCCCTCAATCTCGAAGGAAAGAAGCCGTGATTACCCGGTGCGATCCTAGTACAGTGACAGAATCCAGCAGAATAGTACGGGAGCCATTTGCCCAACATAATTCTGAATTTTTGGTTGGATAGAAACCATAAAACGCTAAGCGAAATAATTTTTGTATTGAATATACGGCATCAATAGCCTCAAAATATTCAATACAGCCCGCGCTAAGGTAATCAGAACTTTCAAATCTGATAAGCGAGAACTTTCTTGTGCACAAAAGCGCCCTCTTGCTCCTCAGAAATCTTTTCAACCTCCACCTTGGCACGAAAATTTCCCAAAATCATTTCGCACCAAGATACCCTCTCATCAGTCGTACGGCTACTACAACCATACAACCAGTACGTCTAGTACGATAGCACAAACACACTAAGAATTTTTAACTCTTTATCGAGCACTTCTTCATTCATAACAGAGCGCTCTCTATCTGAGAAATCTTTCTTACCTACAACCTCTCCACACAACTTTGTTAATATCCTACACAAACAAGTCACTTAACATAATTTTATCAAGTACTACTTGACACTTCTTCGCCTTTCAGCCAGTGCTTGCTTATTACTTTACACTACAACTGTAGTATCAAACCTTCCTCTTATCACAATTGATTTTCGAGTTTTCTCTTCTATCAGTTATTATTTTATTCGCCATGACTTCCACCAAGGACATCCAAACCCCATTCGCTAAGGGCGCATCTGTTGACAAGAAGGACGCTTCCACCGAGAAGACTCCAGTCAACAATAACCAAACCCCCACCATCTCCGATACTACCTCTGTGAGTTCAATCTTTTTATTGATTTCATATCCCATGATACGCGAATATGTTCCCCTATCTTAAATCCTACTTTCATGCTTCCCCTTCTGTGTCTTTTCTCGCTTATTGTACCTTGATCCACTTTTTACTGTACTCCGCAGATTATCCCCGGTATGATATTGCTGACGTTAAGATTTTGCAGACTTCCAGTACAATGGCACCAACTTTGAAACCTCTTCCCCTCTCCAATAGGAAGAGAAGTTCAGCTGCCAGCAGTAATGATGAAGGAACAGGCAACGAGTCGTCTAATCCCATCAAGCGTACCAGAATTGAGGGCGAGAAGAAGACACCACCTTCCCAGTCAACCAGTTCTCGAGGATTGACTAGGCCTGAAGATCATGTGTTTTATGTCCCAGAAGGCGCCATCGTATTCGGCAAGACTGCCAATAAAAAGGACGTCGAGGGATTTTCATCTGCCGTCACGCCCTCCCAGAAGCTGATCGACGTCAAGGTTCCAGCTCAAGATGTCAAAAATGAGACTGTCCAGTTGTCATCCCAAGCCACAACTTCATCCAGAATTCCTCCTTCTCCTCCTACCCCTGCCACCGAAGAGGATGATGAAGAAGAAGTCCTATCTCCACCTTCAACTTCCCCCACTCGTTTTACAACTCTTAATAAGATCATGCGCAGAGCTTGCAATACCAAGGCAGACGATACTAATTCAGTCGTTCTATGCAGAGATATGGCGGAGATTATGAAGATTAAGGACTACAACTTTGCAGTGATGAGCAAGAAGTTGGCCAAGTTGGAGAAAGATGCAGAGGCGAATTTGTTACTCGCTAACGACTCCAAGTCTGATTTGCTCGAAAAGGCTAAGGCTGAGACCAGACGTGTGAAGGCAGAGCTTCAGAATCAGTTGGAAGAAAGCCATGAGGTCATTAATGAATGGAAGCTCACGTTCGATGGGCTGGCGGTGGATTACAGGCGCTCCATTACTGTCCAGGAGGATGCTTTGAAGGAAGCTGCGACTGCTAAAAAGGAGGTTGACCAGCCAAGACTCGACGTTACCAATAGTATCGCATACAAGGAGCTGCTAGAGAAGTTCAACGCTTCTGAGAAGAGGGCTGCCGCTGCTGAGGAAAAGGCCCTTTGCGGAGATCCTGCGGACAAGAAAAAGATCCGTCAGCTAAAACGCCAAATTAACGAATTTGAAGCCGTCCACAAGGATAATGTTAAAGTGTACGAAGACTTGAAGAGCAAGTATAACCGGGAGAGCCAGGCGCACGAAGACAAATGCGAGGAACTTAAGAAGCAAATCCATGACAGGCAGCAAAGAATGGAAGGCGAATTCCAAAGAGGCTGCAATGTCATGGAGAATCACTACCGACACGAATACCAGCATTTGAAATCTGAGCTTAGGAACTACCAACTTGAAAACCAGCATTTGCAATCTGAGCTTGGATACTACCAAGTTGAGCACCAGCGTTTGCAGTCTGAGCTTGCTCAAGGCAGGCAATGGGCCAACAGTATCGTCAACAGCTGCCCATACCCTATCAACCGAGTCATTGAAGCTGAAAATGCTCGTGACTGGGCATTTGCAGAGAGTAATGAGGCGGTGCGAGCAAATTTGGGCGGATTACAAGAGTTAGAGCGAGAGCAAGCTAGGATCCTTGAAGAACATAACGAGTATCTCCGAGGAAGAACCCTGGCTGCTGGCTCTGAGGGTGATGGTGTTCCTTACATTAAGACGGAGCCTGCCGAGGAGGGCCGTCATGATGGCATGTACAGTGCAACACCTCCCCCTCAGAGACAGACAGCCAGAGCTCAGAGTCCGGTGAGCAATACCACAGATCCCTTCCCCCTCTACGATGATAACATGGCGATGGACATTTTGGCTGATGTTCAACAACAGGAGCAAAAGCAGTATCAAGATGATGACAACCATGTAAGTGTTTCTTCGATACCTAGTAGCTGTTTGCGGGACTGACATTCATCATAGCATTTCAGTAGTCACACAGGCGATGACTCTGACAATGATGGTGCACCTGCGGCTCCAGCAGCTGGCTTGGCCACTGCGAAATTACGGACTCGAAAATCCAGAGCTCAGCTCCGGGAATACCAGCCAGTGGATAGCAACCCCTCTCATGGCATCCATCAAGCTTTTTCTTCAACTCGGGACCCGGGAGATTTTAGAACTATCTTCAAGTGTCCACACAATCGTGGGACCAGTGGGAACAACTGTAACCACTGTGGCGAGCAGGTGTTTTTTGAAGGTGATAAGGAATTTGATTCCGAACAGCCTGCCGCCACCCCACAGGACGAAGAATATTTCGATGATCTCCCGGACTATGAGTCAGATGAGCCTGTATCTCCTCCACCGGAGGAGCCAAAGAGAGGAGCCCGTCGCTACATTGAGGTTCAACCTTATGCAGGTATTCCCAATTCTGTCATTGAGGACAACACCACCCCGCCCCCACCAGGTGAACGATGCTCGCATGAGATCATGTATGGTAACACATGCGGCGTCTGCGGTGAGACAATGAAAGATGCCAGCAAGGTAACTCGACAAGCTGCTCCAGCAGTTCCTGCTCCGGTCGCTAAAGACAAGATTGCGGGTACTTCGGCTCGCGGAAGTCAATCTCTAGCCAAGAAAGACGCCTGCCAGCATTTACATCTGGACAAATATGGTGTATGCGAAGACTGTTACAAATGCCAGCATCTTAAGGTTAACGACGATGACGGAACTTGTCAATTCTGTTGGCAAAATGTGAATCCTCCAGTTGCTGCTCCTGGTGTTGCTGCACCTTCAGCTTCTTCTTCTCTTCCTCCCCCACCTTCCAAAAAGAGAAGAAATCGCCTTGAGGTTGATTCAGAGTTAAAGTCGGAATCGAAAGCTCGGTCTAGACCTATCAAAAAGGTCAAAACCGTAGCCAAGAATTCTCTTGACAGCATGTTTCCAACGCTTCCAGATTTTCACCCAGACCAAGCTGCTCCTCCTACATCATCCGCCGCCCCCACATTCTCAGCAGCTTCCTTCTTTAAGCCTGCTCACCCCGGCTGGAAGACCCCGGCCGTTCTTTCAAATCCGCTTCCTCCAGCACCAGCTGCGTCTACATTTGAACAGGCGCCTTCTGTTGCTGCCACCTCCCCTAAGTGTAGCCAGTCAAACCCCAGTTATACTTCTCCTTCTCCGGCTCCATCAAATGAAGAAGCCGGGGATGGATCGAAGTAATGGGAGCTAGTATGGAGGATGTTATCGAGGAAAAGACCGCCGCTTAGGAAAAGCTTTCTGTAAGTGTCTTGTTAGGGTTTCTCACTAAATAAAATGCTTCCGAGAACAGCATTCTGTTGAAATACCAGCGGACTGCAACCAAATTCCCGAGAAGTGAGTCAAAATTCCAGCCTGTGGAACTCCATCGCCCAGCCAGCCTCAACCTGAAACCTTCACTCTTAATTTCCATCGACATCGAAAATACAATGATCCAAGAACAATTCATTTCTTGCACCTGAGAGAGCCAGGAAGCCTTAAGTATTGGGACGCTTAAGGTGGATTCAGCTCTAAAGGGTCCCATGCAAGAAATGTTTGTTCTTGGGTCTTGTACTATTTGATGTCACTAACTCTTTAGTTAATACTGGTTTGGTTGGGTGCGTAACGCAACTGGACCGCACTTATACTGGCACAACTCTCTTCCGCCTATTCTCGCTCCCCGGTGTCTTCATCCTGAAAAGGATCGCCTCCCCGGCTCGGCTTCTAACCTGAAAAGGTCCATCGTTTCGGACTCTCAACAATAGTCCCCAGTAGCGGCGTCTACTGTGCGAATATTACCGTCACACAAAAAACTCCACTCACTCCAAACGCCAACCTCAAAAAACAACAGAAAAAGAAAAACCCCAACAAAAAAAAAGTTTCTGTTTCTGCTTTTCGATTTTCAACTGAATTTCAGCTCCACTCAATTCTAGCTCCTTCGTCCTGGAAAGGATCGACTCTCGGTTTTTTACCATGAGCAGCGGCGACTGCTATGTGTTTTGCCACCATAAATTGGTGTAAGAATACAAAGGAAAAGAAAAAACTTTAAAAACAGTTGAAAAGAGAAAACCATCACCAAAAAAAATAACAAAAAATCCTTCCTCACTCCTGACCATCCATCTCTTTAGTCATTGGTCTCGGACATTTGGTCCTATTCTCAAGAAAAGGACATGCGAACACTTCCGCAAGATATCCTCTACTTCCAACTCGCAGTCTCTTCATCCTAAACTGAGACTTCATTCCGATATCCAAATCTTCGACATGGACATTCGTTTGCCAGCGGTGTCTACGGAGAATATTAAATCTTCACCTCTAACCCATCTAACTTATTTTCGCGTCACAATCCTTCAGAAATTCACCGCCAGGGATATCCGTTGGACCATCACCACCTCTCAATATCAAGACGCTTTCGACATTCGCTACGAGCGACACCTATTGGGACCATTTTACCCATCTAACTCCATCTTCATATCACAATGTTTTCAACATACAAGTTCGTTTGCCAGCGATGCCTATGTCGAATATTAACACCCCAACCCATATCTAAATTCCTCTGGTGGAACCAGTTGGATATTCGTCGCCAGCGATTTCCAACAAGGTTACTACCACTATCTCAATTCCGTCTCAGCATCAAATCCTTTAGATATTCCTTGCCAGCGAATTTACTTTCGACATTCACATTACTTACTAGCAATGTCTATGATGGCCATTACCGCCATATATTAACACCAATTCCTACAGACATTCGTCTCGCCAGCGATGTCCTCAGGAACATTAACACCCCTCTCAAATTCTCAATACCGGAACTCTTTCCATATAGCTTCGACTCGCCAACGATATCTATCTGGACCCGTTCTCGGTATCTAATCCCTCCTGACATTCGCCTTCAACGATGTCAACCCGAAAATTCTTACCGCCAGTGCTAGCATCGGCGTAAGAATCAAAATCCACTGATATCGCAAAACCCAAAAACATTTCAAAAATAAAATCTTCCAAAAAAAAAGCTCGTTTCTTGCTTATTCAATTTGCGGCGGCGATCTAGTAAAGTACCCCCGCGCCCACTCGGCTTCATCCTGGAAAAGGATTGCTTTTCGGTTTCGGCGGCTTTCAAACACAAAAAGTTACCACCATGACCAAATCCCTGGTGTCGATGATTACTTCCACAGACTCCACAGCAAGATTTCAAAAACTTCAAAAAGAGAAACTTCACAAAAAAATCCAAAAAAAACCTGGTGCCACCTTTTCTCTGGTATCAGAACCTTCTCCATTCATACTTCGAACATCGGTTTCTTGACATTTACCTGGCTCTGTACCATACCAAACTCCTCCCATCAACCACATCCATCGTTTCCCCACCTCATTCGATTCCCACCGATTCTTGTCCACACTGACAAGTAGTGACGACTACAACGGACAAATTCTCGGTATCGATTTTCCATTTGCCATTTGCCATTTTCCATTCATCCATATTCCTCTCTCGACATTTCCTTCAACATCTCCATCAACAACTACACCTAAATTTCATTCTTCCGGACTACCTCATAGCATTATTTCGACCCCACCTACTCACATCTGCAAGGTTCTATGCAGGAGTAGGTCTAGAAATAAATACAAGCACGGGGGCATGAGCACGACAGGAGAATGAAATTGTAGTTGTTGATAGTGATGAAGAAGGGTTTTAGGGGGTTGGAATACCGGAATGAATGGAATGCTGGAATGAATGGATGGTGGAGTGGAAGCACGGTACAGGGTCTTCTGGGTTTTTCTCTTGTTTTTGTGGATTGGGGAAACTTTCTCATCAGTGAGCGCTGTTGGTTGCACACTTTTGCCCAAGACAAGCGCAACATACAAATCGTCACCGGAAGGGAACATAATTGGGTTAGGAAAACAGGAAAGAAAAAAAAAATACGAAAATGAGGGAGAAATGATACACAACGGTACAAAAAAAGTACCATTACTAATTCCATTTTGGGGACGTCCCCCCAGAGTGCGTCTGATTTTTTTCCCTAGGTTCGGATGCGTTGGTCTTAACTAATTCCATTTTGGGGACGTCCCCCCAAAGTGCGTCTGATTTTGTTTCTTAGGTTCGGATGCGTTGAGGATTTGTATTGTGTTCTGTTGAGCCTGTTTAAGATGCTGAGACGACGGGATCAGTAGGTTGGATCCGGGATTTGGGATGGAGTGTTCATGGTGGATTTGATTGGTGAATAGACTATGATGAAGGGAGAATCTTCAATGGTGCGAATGAGTTGATGTTGGGATGGAGGCAGAGGATTCGATATGATGGATGGTGTGTTCTGATGATGAAGGACTCTAGGGATGGATGGATGGATGGTATTCAAAAAGCAGCCTGTTGCTATTGAATACAAGAGAGAGTTGAAGGATTCTAAGAACAAAAAGTGCAAGATAGTGCAAGATCGATACTCAAAACCCGGAGAGAGCCAGGAAACCTTGGGATTCGCCAACCTAAGGTGGATTCAGCTCTAATGGGAGAAAGAGGTCTTTTTAGTTTGGGGTTTGTGGGTGAGGTACGAGAGGTACGATACCCTTTTAGTCTGATGGTTTTCCGGACACGTTTATGAGAAATGAATATTCTGAAAAGTACTTGTGTGTTGATTTGAATGTGAACTTGTGTGTGAATGTGCATGTAGTTGTGATTGTGATGCTGTATATATATATAGTGAAAAGTCAACTTCGAAGCCGAGGTATCTGAGGACTGGGATGAGCAAGAGCTTATTAGACTTATAACGTACCTAATGACCTGATCTGAGAAGGTGAATTGAAATATGCCTAGGCTTCTCAAAGCTTGTCAATGTCTGCTCGCTGCAAAGTTGTCCCGAGTGGGTGCGGCAGCGAAGTGTCTGGATTCCAATAAAATGCATGGAAAGAAGGAGAAAGAAGTATTTCATTATTCATTAAAGCATTAACGGTTACCCAATAACCATTGAAGTGTTTCAAAATTCAACCCATCCACATCTTCCGTACGTAAATATTGTAGGAAAAGGCAAAGAGATTTGTTCTCTTGATCTCTCCTTACCGTAATATATCCATTTCAGCCCCTACCCCATACCAATCTCTTCTCAATCTTCAATCTCCTCTTCAGCTTCCGTAGCTCCTCTTAATCAAATATCCCGAGCGGGTTCTTTTTCTCATATTATCACATAAAAAAGGTTAATCCACCAATTTCAGCGAGCGTGTCCCGATTTCCTTCTCCGAAGCTCTGTTTCAGACAAACGTTCTCCCTATGAGAATTCTTGTATCGCAAGCATAATCCAAACGGTCTTTCCCATTGCTTCCATATTGTCTGCAAGTCATCACGGCTCGGTTGCTTATCTCTCGATTATTCATCGTTCGAAATGAGTGTCGTGGTGATTCCTCAATAAAGTTCCATCCAAATTACACCTGCATCAAGAACTGAAGACACAGTGCAAGAATATTCCTTTATCAAGTTCGAATTTCAATTGGCCAAGGATTCGAATAGCCAAATCCTCTCAGACTCGCACGCTTATTTTGATGTTCAGCAAAAGCCGAGACAGGCTTCGGTGATCTTCGTGAATCCCATCTTAGCTGATTCGAGGCTGGTCTTCTATAATTGATTCCATGGCAGTCCTCATATATGGTATACAGAGCCTGTATCCATTGATCAAGTGCTGTTTCAGCAGCAGAAGTCACGTGCAAATCACGCGGATTCGATCGTAACTCTTTCCTGATCGATTCGTAGGCCTCAATCATAAGTAAGATCTCTAAACTTGAGACTTTATTTTCTTGTTCTGCCTCATGACTTTGGTGAAGCGTGGTTGTCAATTTGCTTGTCAGAAGATCTAAGCAAATCTGGAGACTAATATCTTGATCCAATTCTGAGGTCTTCTCTGACGGTTCGTGTGCTGGAAATGCCACATCCTCGAATCCAAGAGTATCATCCTTTTCGTCCTCTTTATATATCGAGCCCCGTGGTGAACCTCCTCCATCAGATCCAACAAGAGTTTCAGAATCCGAGGCTATAGATGGCGATGTAGCATAGCTTTTGCAAAGGTCCCGAAGACTCTCTTGAGATTTGATTTTCCTTAAAGTTCTCTTGGCTGGGTTGACAGGTAAGTTGAGATCCAAATATGAAGATATACGACGTCGTGGTAATACTGTCTGATATTCGCTGGCAAGACGTTCTGAAGGGTCGTGTTCCATGGCTTTTCTTTCTAATTGGCCAATGAAGAAAACAGGGGTTTTAGCTCTCCTTGGTAAGCTCTCCATATTCTCGGTCGGATAGATTTCGTCTGAAGAATAGATACTAATTGAATAATTTGATGGTATTCGATGGATTCGATTATTATTAACGTTGATATTATTTTGAAATTGAGGAGGATATCTTCGAGGTTGTACATTTGTTCGTGATTGAGTTGGTGAAGAGTCTTGTTTGTGTTCCCTCTCTTTCAGATCCAAGTCTCGACCCGCACAAGCATTCGCTACGTCATTATTACCGTCACCAATTGCTTCATTTTCTTCTTGCACCAAAGACAAACAGGATTGTACTCTGAAGTCTGTTGGAACTTCACCGTGTATAGGATAAGAAGGAACTTGATCCTTGGGTAGATCATTGAATGGAGCTTGTTTTTGAGGGCGATTGGATTTCCTAAATTCTCTTGGCCTCGAAACCTTTGAGGTTTTATTGAGGCCAAAAAAACATCGGATAAACGACATCATAATGAAGGGGTAGTTGGTATCCCTCGCTTCTCATTCGCACACCACCACAGCGTAGATTTTTGAAGCGACAACAAAACTTCAACACAGTCCTTTCTTCCAGAGTGGGGACTTTCAGACGATTATGTGTTAATTGTTATTTTCTGACCTTAGAGCTGAGAACGGGATCAATAAGATATACCATTAGATGCTATCACCTTCGACCTGACAGTGTGAGACTGTAATGAAAATTGGATGTGGCGCAACCATTTCATCGGAGAATCTGGGGATTAGTGGACGTTGTGCTTTTATACTTACTTGCAGAGAAGAAGTTGCCTTGGACTTGTATGTTCTTTGCCAGGTCATTCATCTTGGCGGCCACGATTTTATTTGATTGCGTTTAGTGGCTGATAGATGATCCATTTTGTGGTCTGCTTCTTCACCGATTGAGTATGCTTACAAGCCAAACATCCTCATAAATCGCGTGTAAGTTCATCGGGCGTGTCTTTTGCATGATAGATAACGGCACAGGCTCACTCTTTGGTAGAGTCCATTGATATGGCTTTTCGATGAAGAGAGGAGGACAGTTCAAGTATATTTGAGGCTGGGAAAGGGTTGAAAGACGGAGGCCGGGGAATATGCATTTCTTATCAGACTTAGTAACCTTATCAAACGTGACACGACTTGAACGCTCAATTACCCATGTCATTATCATTATCCTCACCATAATCCTCAAATGACAATGAACACCGAAGTTACTCTGCATTATTACCTTCTTATGATATACGAAGTTAAAATTCTTCCTCTTTAGCAAGGCTCCAGTCAAGATTACTATCGATGACTTCCCACCTTGAATTCCGGCACGACACGAGCGCGTGGATGATTTAGATTTCTGCATCAGGAAAACTGCAACACTTCCAATCACGATCAATATTCTCCAATTTCAAATTATTCTGCTTATTGCATCTACTTTCAGAAGGGGGCGATGGAGTAAGCTATCTGTTAACACAAAAGATAGAAGATTGATAAAACGAAAAGAGTAAACTTATGCACAAACTTCCAAAGCCACTACAAACCTCTCGATGCCGAGTAACAAGTTTTTATAGCCAGTCACTGAGTACAACATAAAAGGGAAAGGCCAAGATCATGGTAAGTCGATACCTTAACAAGGTTTGCATGCCACTCTCCTTTTTTATATCGAGGCCCTCGAGATTTCATGAACATAGGGCATGGAACTTAGCGCATGTCAAGCACATAAGGTTATTCATCGATGACGGGTTGAGAAGAGCACATGGACCGTCGTTACCCATTACGGTGATCTCTATTCTCATCCCCTAACTCTTTCTATGTTGACCTTTCGAGTATTTTCGCATGAGCATGACTTTTATACCACCGGTAAGAAAGATATTACCTATTTTCCATCACCTACTGACAAGGCCAAAGTCAGGGTTCATGATTATGTGAGCATCAAATGCGGGGTCTTTCAGCTCCCACTGCCGGCACTCTTGATCATATCTTAGGCCATATTTCCTACTAGCTCTAGTCACGAGGGGACGGGGTTGCTTTTGTGGTGAAGAACGATTGAGAACCTATTAGTTTGTGCCAATTAGTTCTCACATACTCCCATTTGTTATTCGCGACTCCAACAACATGTTTTCAAGCCTTAAGAGACTTGCATCTACACACAGTGATATTCCGAAATTATAGGGCTGAGATGCCTAAGTGATTGGCGACCGCTGTTGTTACCCTCCATCCTCCATATTTTGAGGACATTCTTGGTTAGTATTGATCGTCGTATGTATTTGGTTTAATATAGGTTACCTACTGTTGCAAAACTAATTACGTACTTCCTCCAGTGGAAAAAGAGTACATATTCTGTACATTAGGAAGAAGCAGTATCTTGACAGAGATTTGTAAGTCTTACCATCAGGTTACAAACCTCGAGCCCCATTTCCTACCCTTTATCCTGCAAGCCTCATCTATTATTCAAGGGTTTCTAATTTAATTTGTTCTGCTTCACCTATATAACCCTACTTTAATTCGCATTGGTTTTCTTTTGGGGACATTGCTGTGCGATCAAATGGCGCGCTTCTTGTCTCGAGAATAATAATTGGCCAGATATTGCTGATATTTCTATGAGTTCTCTAGTTAGCACGGGAAGGTCGGCACTTGGGCTGTGTAATCTTCTGGACTTGCGTGGTTTTGTCTCGTCCGTGGAGCGGGGACAATGTTGGTGGAAAATATCCCGGAAGTGGGATGGCTAAATTGTGCTAGGGTGATCCCTCGAACTTGCAGCTGTTATGATGCATAAGTCCCTGCAAGGCAGAATCTTTGCGTTCGATGTGCAAACAGAAAATGTTTCAATCCGGCTTCCAAGACGAAAAATTGGGCAAAGTCACAACTGGTCACCATGGCTGCACTAAATGGCCTCCAATACTTCCAGAGGCAGGTCTCCTTGGGACAATTTCAGATCGTGGAACACTTGTGAGAATACAAGTAGATTTCAACGAGGGGTGCAAAAAAGGGTAGTCTGGAGGTTGTAGTCAATCAGTTGACTGCGATGATATGACATTTTGATTGCGAAGGGAAGGTTCATGCTCCCCAGCACCTGGCACATTCAGTCTTGAAGTTTGCCGGGATAGGGACTGAGCCACAAAAAGGGGGAAGAATCAGGATCATGGGCGGACTAGACCAGAAAGAGACAGCACCCCAATTGCTTTAGCTTTCAAGAGAAGGGAAAATGATAAAGACTGCATTTATGTGGCACCATGCGGCGGATTCATGAATTTACTTGGTGAGATGGAATGGACCGGGACAAGCAGTAATTGCCCAAGTTAGTCTTGGAGGGGATATTTCGATTCAATGCTAAAAGTACAATTCCAGACACACAACACGTGGAATTCACATAATAATTCATTATCAAATGTAGGTGTCCTCATCGCACATTTCCGAACACAAGTATAAAAAAACACTCACCCTTCTTGCCTTTTGCCCAGCTTCATTTCTTCCAAGAAATGACCGGTACCACCTTGACGGATCGCCGCGAACAAGGCCCAAGACTCAAGACCTGGGCACTAAACCTCTTGTTCAATCTCTTCTTTGGTTGGGATACAGAATGAAATGAAGGACGTAAGTTTCGACAGTCGTGTAATTAATCGCTTGATAATTCTGTTCTGGCTCCATGCAAGATACTTTCCCTTTTGCTATCTTATACTTGGCCACTTTCGGGGCGGAATCCACATCCAAGGCACAGCATCTAGACAATCTTAATTCTTCCGTCCAAGAACTAACAATAACTGCAAGTTGGAATGGCAAAGATTAAGGGGTGGTTACTCCAAATCAATATATCGCAAAAATAGCTCAAATGCTGCATATCATCTCATATGATTTAATCACTCCGATTATTACTCACACATAAGAAATTATTGGGATGGAAATTGAGTTAACGTGACTATGAAGCTGCATATATTTGTGTGTTTAGCGGCTGACCTCGGTACGTACCCTTCCCAAGTTCTTTAGCCGGCACTTATTCTTGTGTTACATTGCAGATACTGACTCAAAAAAGAAAATTCAATACACTCGCGAGAGCACAAGCCGAAACTCCGCCTCGTACTCATCTCCAATTCGGTTGCATTTTTTGAAACAACTGTTAGGAAAAGTTTTTAACAATTTTCCTGCTGTATGTGATAGATTTGAAAAATAGGCATTGGTGGCAGCTGGTTTCGGGACCTTGGCGAAGTTATCAGGTACGCGAGGCACCTCACACACATTTCATCATGACATTACGTGAAAAGACTTCAACGCGATCTTTCGGACATAATTTTGTCTTGAAAATGATCCGATCCGGTGGCTCCTTTCAAATCGTCGGTAATGATCATTTCTTCTGATATATTTGACGTTGATATTAACTTTGGCATTAATCTCCGTGATGCTTAAGGTTGTGGTTGCTGATCATGGGGTTTTGTCGCCAAAATATCTACAGGTTCTAAGTTGGTGCCCCCCTATTCACTCCATTAAGCCACTTACCCCAGACGCCATGCTGCGGAGAAACCTATAAGCCAAGATTAATATTAAACATTTAAAGTTCGGTATCTCGGGTCGTTGAGTGTCATGGACAATTTCAAGAAAAGGATGTGACTAGGTCTACAAGGAAGTCGTGTTCCCCATATAAAGGTATGAGCTTGGAACCCAACAGGTAGTTGGATCATTCCGCAGAAATCTGTTTCCAAGTGGATAATACAATCCTCACTCTACCTATTTCACCTACACAATGTTCTCCCATTCTTCTCTCTTCTTAGAGTTGCATTTAGCTCCTTTGTTTCTGTGTATCTTCATCTTTTCAAATTTAGTGGACTCTTTGCCACGATCTTCTACACACCAAATCCAAAACCAACATTCCTCAAGGCAATATGCTAGTGCTATTCCAAACTGGCACATATATGTCAGAGCTCCTTCCTCCAATATAATTGCACCTCAAGGTATTGCCAATATGTCTGGAGAAGTCACAAATCCCAATGCTCTCCTTCAGCGGGGTGGTCAAGTCACGACTTTGACTAGAGCTAATGGATCAAGTAATATCCCTTCGATCACTGTTGACTTCGGACAAAACATGGCAGGATACTTGAGCATTAACTTTGCTGGTGCTTCCAAAACTCCTGGCATCCGGCTAGCTTTTTCCGAAAGATTGGAATACATATCTGACGTCAGTGACTTTTCACGATCTAACCACGTAAGTACATTCTCAGATCTTTGAAAGATGTAGCTTATATTAAATACAATCTAGGGCGATACAATCACTCCCGGATCTGATCAGGTATGATGTTCCCTGTGCTTCTGTATGCTGGTGGCTCTTTTCTGACCGAGAATTATTAGATTGCTGTCGCTAGCCAGAGTTACACTTGGACCGATGAACATGGATGCCAATATGGTACGCAAGTATGTGCAGACGGCATTCACGGTTTCCGATATGTCAGAATCTATCTCGATGCATTGCCTGAAGATGCACCCTATACTGTGCCATACGGAACGGTAGCTATCGATTACTTGAGTCTGAAGTTTTCAGGTGTCCGTGGTACACCAGATACCTTCACGGGTTGGTTTGAAAGTTCCGACGAGGATCTCAATCAATGGTGGTATGATGGTGTATACACCAATGACATAGCAACCGATGTTTTCACTCTCAATACCACCGAGCCTCGAAATGCATTTAGCCCGACGCTCGACGGTAAATTAGTTCTCATGGATGGCGCAAAACGAGATAGAGATCCATATGTTGGTGATATCGCAGTCGCAGGAAAGACACTATTCTTGTCACATAATAAACCCGAAGCTTCTCGTAATGTTCTTGCTGACCTGGCGGATCATCAACGTGCTGATGGATGGATTCCTCCTGCATCTATGTAAATCTCCATCCAACCTCCATTCATAGACTTTAACTAACCATGGAATAGTGCGGGCTATGAGCTTCATCTTCTCGACTACCCGTTGTGGTGGGTCGTTTCTAGTTACGATCTATTGATGTATACTGGTGACTACGATTACATCCGAAAATACTACCCAAACCTTGTAAAATGCCTAGACGTATTCTACCCTTCAGTCACAGATGCTGACACCAATCTCATCTGGAAAGGAGTTGGTATCTCCGGAGATTATGGTGACTATGCATTCCTTCCTCGTGTCGGCCCAGTCACGTACTACAGTGCCCTCTATGTTCTTGCCCTTGAGAACGCTGCTGTCATCGCCAAATCTCAAGGACAATCCTCCGATGCTTCTCGCTGGCTCGCCCGCGCTAAAGTTGTATCCGATGCACTGAATTCACATAACTTCGATAACTCAGTAGGTGCATTTTTCGATGGAGGCTGCGGCAGCGGATTATGCAATACTCATGCCCAAGATGGAAACTCTATATCTATCCTCGCAGGAGTTACGAATACATCTCGCTCCACCTCTATTCTCAACTATCTCAACAGCGCTAATCGTCGCTTCTACGGTAACTCATTTTACGACAATGATGTTTTGTCCGAGGGTTTCTCTCAACGAGTTTACGCGTTTATTTCCTTCTTCGAAATATCCGCTCGATTCAAGACAAATCTCGTATCCAGCGCCCTCGACGAAATTAGAAGATTGTACGGTTGGATGGCAAACAACGATCCAAAAATCACCATGTGGGAAGGTATTGGAGCAAATGGCAGCGCATATCAAGGAGGTTTTACAAGTATGGCTCATGGATGGAGTACTGGTATCGTACCCGAAATGAGTAATTATGTTTTAGGTGTTATACCTACCGGGCCTGGATTTTCCACTTGGAGCGTGAAACCTTATCCAGGTGATCTCTCTTGGGCTAAGGGTCAAGTTCCTACTCCTCATGGTCCCATTACGGTGGATTGGAGTATTAATTCTAGTGGTTGGTTTGTGTTGAGTGTGGCTGCTCCAGTAGACACAACTGGAACGGTTAGTTTACCTGTTGAGTTTGGCGCTACTGTGAAAAGCGATTCTGCACTTGAGATTTCTGTCGATGGGAAAATGGCGTGGGATGATGGTCCGGTGGCTTTTGATGCGGTGTTGGATAGTAGTGATGGGTATGTTAGTTTGGTTTTGCAGGGGGGTACTACTCATACTATTACGGTTAAGGTTTAGTGGTTTGGTTAGGTCAGGCTGGATTTCTTTCTTTCCTTGTAACTATTCGGATCGCGGGTTTATCATGATTGGGACTGAACAGCCTATCTGGGAGAGATTATCGGAGCTTGTATCAAGGGTTTGATATGTGTGATGAATCACAGAGCTTATTGCAAAAAGGAGAAGAATTGGTTTCACTGATCTCTTATTATACAGCCCGAAGGGCTGTTTATATATCCCCTACGGGGCGCTAGCGCCCCTAATCGGGACGTCACCGGGGACCGAAGGTCCCCCGGTTTATGCCGTAGCTAGTCTAATCCTGGTACAGGCCTCCAGCCTGTCCCGGTACCCTCTTTTCTTCACAATATGTAAATTATTTGGCGGATACGGTTATTAGGCATAGGTATCGTTTGGATGAAGTTATTTTCAAGGGTAGCATGATGATTCAAATTCACTCTTTAACATCATCCGATTACCTCTGAGAGTACATCATATGTTGATGGATCAAGAAAGGGCCCAGGAGCATTTTCTTGCTACCAAGGTGGTGATCAGAAGAACATACAGTTGGATGTCAGCCTACAGCATAATAAATCCTACAGCATAAATTACCAGAAGAGAAAATCATATCACTATTCAACATTTCCTCAGAATTTATCCAAAGTAAACTTACAACATCGAACGACTTCCTTCCGAATCGAAATCGTTGTTACTAATTGCTCATACTCGAGTGCGGATAAATTGTCGGAATAGTAAGGCTACTTTTTTGTAAAATCTGTAGAAGCTATAGTACCCCTTTCACTCTTCTATTTCCAAATACATACAGGGAATATATCCATCATTATTTTATAATTTTCTTGCAAAAAGCTAAACTAGGCATCTCGATATTGGCGCGAAATATTCGTCCTCTTCCTCCTCTGGAAAGTCCCTTCTAAGTCTAGTATGATTTTCCTTCTTTGTTTATGGGGGTTCTTGCGCACTATTTTAATTGATTTTTTGAATCTTAGTTTGATGATGGTTCGTTTTCTGATCCGTTGAAGTTATGTTAGCCACGGCAGCCGGGGTATATGTATGTACAGGCGATGCGACGACCTAGTAAACGTCGCCGCCTAGGACGGATATGCAACGGTTTTGGGTGTTGGAGAAATGAAGGTAATTTTTGGGAACGTTTTAACGGGTCGTTAAGTTGACAGTTGGTGAAATGGTTTGATCGAGAGGTAGATATAACCTTACCTGTGAGTGGAATAGCTTCATGTAAATCCTAAACTTAGCATGTACAGCATAAATCTCAATACATTTTAGTAAAAACGAGATTACATAATAAATTATTTCCCAAATATCCCTTAAGGTCACATAAAAGAAAACATAAAAATAAAACAAAAATAAAACAAGTCCCACCTAAAACACCCAACCCAGCCTCGGCATGATATCACTATCAACAAAAAATCCACCTGTATAAAAACAACGATTCCTCCGTACCATGTAGATAACAGGAATTAATTAATAAATTAAAATTCCAGTCCTACCTACGTACCGGTACCGAGGTTTCGGTCTGCGGGTAAGCTATCTGCAGCTAAGTATGCTAGTGTGGACCGTAATATTAATAAGGGGCAACTAGCTTTAGATCTGGCCATGTAAGATTGTTACATTATGTTTTAGTCAGCTTTATGTATGGATGTGGATATTGTATCAACGGATTTCGGAATGGTGGTGTGGAATATTTGGAAATTTGGGCGTGGTATTTGGATTGTGTGCGCATGAGATAATAAGGATTTTTTTGGTCGCTTCGGAATCTGGAATTTCGGAATTGGAGGGGGTGGAAGTTCGGATATGCAGCGGAGGAGAGCGGATATATCCATTACTGGCTTGCGGGAAGATTGAAAGAAAGGGGACGTAAAATTGATTGAATAGTTGATTACGAATTCTGAAAAATGTTTGACAAGATGATAGATATACAAATTTTTGAAACGAATCTTTACAGGCAAAGTGAGTTTTGAAGGTAATTACGAAAATCATATGAATCTAAATGGTATTATATAGTGAGAATTTCTTCGCTTCCCCTATCTCGCTCCCTTCTCATCCTCCAATAATAATCTAAAGCTCTATCCCAACAGTCAAATGATCGATATACAACTAGAAACAGAAAACCGGATCGGGCAGTTTACTGACGGCTCTTGGTTTCTGCCAGCCCAATTTTACCAAGCTAGTTTTCATGGATTCAATCAAACCAGGAGGTCCACAAAGTAATACCTTGCTATCGTCACTTGGCTTTGGGAATTTTTCTTCGACCATCTCCTTTGTTACATATCCTTGAGCCCGTTGCCAATCCTTGGATGGATTGGATAACACATAATGGACTCTAAAGTTCTCAGGGTATTTCTTTGCGAAACCGTCTAACTGCTCCCTGAGAAGGATATCTTCTTCACTATTGTTACTATAGAGAAGAGTAACGGATGTCTTGTCCGTTGGATCTTCACATATTGCTCGAATTAACTTGTCCATGTCAGCTTGAGTTCTGGAGGGTAGAGTAGATATTATTACCTGATACATCGGTGTAATCCCTGTTCCACCCGCGATCATTCCTATCTCCTTTACCATCCCCTTTCGATATCTCATGGCACCCTTTGGTCCACGGATTTCAATCTCATCCCCAACTTTGAGATGCTGAAGATACTTCCCCGTAAGAAGCCCGTCCGGATACATCTTGATAACCAATCGAAGTTCCCCAGGATCAGAGTTATTAGAAACAGGCGTATATGATCTACTAACAAGCTTCCCGTCAATCTCCGCTCGAATGCTAATATGTTGTCCAATTGGAAGACCGAGTATCATATCATCTCTTGGAAGTTTAAATATGAAATGATAAGTATTCGAAGATATCTTCTCCTTTTTCACTAACGGCAACTTTTGGTAGTTTTCCGGCTGTAGATATCCTTTGACTTTCGTAATTGGTTTGGCAATGTAAACGGATGGTTTGTAATGCGATGGGTATGAATAGGGATTTTTATCAGATCCCGATAGTGCCTTCTCAAGGTAAAGTCCTACTCCTGCCGCAACAGATAATGTAGCAATACTCGAAACAAGAACTCCTTTCCAGAATCCTCCATGTTGCGCAGGAAGCCACCCAATCTTTGGCGATTTGGAATAAACTTCGTAACCCAAGAAAAGCGCCGATCCAAGCGAGAATATCTTAAGTCCAGCCCTACCTGCAGTTATAAGTGGAGCTTCGCTATTAAAGTCTTGATCTTTGGATTTTGCTTTCAAGTCTGGTTTAGGCATTGGTAGTCCTTTATCTTCATCTGCCTCATCAGGTGCGCCTTCCAACCTGCCTATCAGAAATGATTCCATCGTTTCTCGCGCATCAGCCGAGTGCCCCACATCTTCAAAAGCGACCGTCGAGTTCTGTCCTCCGACTTCAAGTAAGGAATCTGCTCCACCGGGATGATCCTCAAGATAATTGGTTACATCGTAAACTGTAAAACTATCAGCACATGGTTGGCAATATGTAGAGGGAAATACACACCATTATGATGAATTACTAGCCACAGATCATTTATTTTGTTGTGTTTCTGAACTTCAGCGAGAGAAATTTGCTTGATTTCACTCATGATGATGATGTTGATAGTGTGGAAGAGCTTGAGTACGGTTGAGGCAAGTGCGATGGAGAATCTTCTCCCAACAATAACAACGAATGACTTTGAATGACGAAGAGAAAGGAATGGCCAAGCTTTTGGAGGCCGAGGAAGCAGTTTCGGCTTAGCTCCCTTGATGCCATTGATTACCTAGGTACTTATTGAGACCAATTACGAGGTCACTTCGAGCTAATGCATACACGTCATAATATGTGGAGATAACCTCAAAAATAAGTTTACACGGTACAACGAACACTGCCAGCAATCCGAGGGCTAATCAATTTTTTTTTTAGCCAAGGAAAAGGTTCCAATATCAATTACCGAAAAGTTTCAAAAGTCAAAAGTCATTACCGACAGAACGATCAAACTAGCATGGATAAACAGCCCCACTAAGTCGATCTCCCAGTTCAGCGGCTCCGAAGCTAAGATTACCTAAATCCATTAATCAACCTGTTATTATAAGGTTATTTTGAATTTCTTATGGATATTGTACGAGTATCATCTAAACTCAGAAGTGAGAACTCACTGTAAACTCCTTTTGAAATGAGATAGTTGCAAAATCATGCCTGTTAGAATAGTTCAATATCAAGAAGCTAGGGAACGGGGATTAGTTCTACACTTGAATTCCCGTTCAGGTGCTGAAATCATGCCTGGAAACCTTTAAAATTCATGAATAATCTGAGATTCCAGTGATTTCACAGGTCAATTGATATTGGAATTTCTGATATTCCGATATGAGGTGTTTCGAACCCTAGCCCGTTGCTGATACGTGTCCAAAAGGGGCTTATTGTGAGTCCTTATCTCGGTACCTAGTGTAGATTATTCGGCGCGTTGTATGATAAATGGATGAAGAAACATACCGAGGAGCCGCGGCCAAATTCGGGAAACGGGGACGCCGTTTAAATACCCACAAGAGATTCACCAATGGAAACATTGAAGAAGCTGCATGAAGCAATTTTTTTATAGATAGTGTTGTTATATTCTAGAATAATCGTCGGCCGTTCAGGGGTCCCCACTTAGCCGGCCCTACTACCAACCATACACCCTAAGAAGGAATTAGCTTTTTTGAATAAACCTGTTGATCAATCCTTGTAAAATTTATAAAAATAAATTCATCGAAACCATATAATATTTCATGTATTTCATAGCATAAAATTATAAGGATTGGTCAAGGAGAAGGACTATTCAAAGAAGCCAACTTTTTTTTTCCAAAGATTGGAGGTATGTTTCATAGTGGGGAAGCTAAATAGGGGGGCGTGAATGGCCGACAATTACTTATTCAAAGTAAGCTGATACCACAAATCGACTGGTTATATCATTGAAGTCAGTCCTCGTACTTTATCCAACTTGATACTTACTTCATTTCCCGTTTCCACAAACATTTTTTTAATCTCTTCTCCTTATATACCCAAATATAACATCAATATGGTCAAGAAATCCTTCATTTTACTGGGTCAGCCAGCCAAGACTTCCGAAGAACTTGAAGTTGATCTTCAAAACACTTTCGAGTATCTACAATACATTGTCGCTCAAAATTTCTCAATTGCGGATCCATCAGGTAAACCCATCGTGTTTTGGATAATCTGCGCAAACTCTAACCCACGATTAGGAATTTCGTTTCAAACCGATAAAGATGGAGTCCTTGATGATCTTGACAACTTCATAGATGCTTCTTCCCCAATCGGTATCCTCATTGATGGAAATCAAGTCAGAGATGTCCCTGGACCAACTGGTCTTCCCATCGCTGGAAGTTACTATGAGGTGTACCCCGATCATCTCGGAAATCATCAGCGTCTTTTTGATCAATATGGACCCGTGTTCAAGACGACAGATATGGGTCGTACGGCTTACTATACTAATGATCCTAAGGTAGCCAATGTTTGTTTTGGAGAAGGGGGTTACTGGTCAAAAGTCATCACTTCTGATCATCCATTATATGGTATCCGAGATTCTTTGGCAGGTGTCTTCTTGTCCGATACCGATACCGAATCCTGGAAAGAAACACATAGGTTCTTAGCACCAGCACTCAGTCCAAAAGCTGTTAGGCATTATACACCTCAAATGCAAAACACAGCTGAGCAAGCTTTTAAGGTGTTTGATGAACTGGATGAGCGGGGTGAAGCTTGGAATGTGTACCAATATATGTTCAAAATGGGTTCCACAGCTATCGGAAAACTGGCTTTGGGAATGGAAATGCATCATTTTGACTCGGTCGATGCACCTCTTCATGATCTCGTAAAGCTTGTTGGTCACAACTTGGAACTCAATAAGAAAGTCTCCACGATGGGAGATTGGTATTCTCACATGCCATGGGGAGCACCAAAACAATTGAAGGAGAACAAAGCACAAGTGAAAGAGCTAATAGAAGAGGCTATCAGAAACGTTAAAGTTGGTGGAACCGAAGATTTGCCCATTCAAGACGCTGCTTTGAAGGCATCTTGTATTGTTGACTACCTCACTAGAGCAACTGATGAGAAAGGCAACAAGCTTGCGGAGAAATATCGCACCAATGCATCACTAGTGGTCATAGGAGCTGGATTCGTCACGACAGCTTCACTTCTCAGTTGGCTGCTATATAGTATTGCTTCATATCCCGGCAATCAGGAACGCTTGCTTCAAGAACTTGTTGACCACGATGTAACCGAGGAGACAGAATGGACACCCGATCTTGCAAACTCACTTGACTTTCTTGGGGCCCTTATCAAAGAAACTCAACGTCTCCACAATCCCTCCTACCAACCAGGTCGTACCGCTCTCGCCGATGTAATTGTCCCAGGTGGTTACCGCATTCCTAAAGGATCCATAATGATTATTGGCATTCATCATATTCACAACAATCCCAAGGTCTGGGACTCCCCAGCAGACTTTAATCCCGATCGTTGGAACACAGAAAAGGTGAAAACGAGACATAAGACTGCATATGTACCATTCGCAGCTGGTCCTCGAATGTGTATCGGTTTTAATTTCGCATTGCAAGAAGTAAAAGTCATTCTTTCAATGTTAGTATATAGATATCAGTTTGAAAAGATGGGTAACGAGCCTGTGGAATACGACCCATCATTTCAACTGATTCGCCCAAATAATTTCTTTGTAAAAGCCAAGAGAAGGACGAGCTGGCCGGAAAAGTCGAAGAAATCCACGAGTACTTGAATACTGTCATGGATATAGGTCAAGTTGGAATAAATGTACTTTTTAAAATAGGAGAACGAGCAATGGCAAGATACCTAATAAAATATCAACCTCCGCATTTCAATCCAATGTGAACATCCATAAATGCTCAAACCGATTTGAGTCAATGCCAACTTTGCACTGGGCGAAAAGAAATAGTATAGTTGAAAACTCATTCGGCCATCAGGATATGCCAATCCTGACTACCTTTTTTACTATCTTAAAGCCACTCTCCAAACTATTGGCCAGACGTCTCCTGAATAACACGTCATGCTTTTTGATCATCACGTGCTACGAGAAATGAAGCTCAAATAAAGGCAATGGAAAAAGATTACTTCTCTGTCTTCAATGTGAATTTGGATTTGTAGATCTGAGTCCATAAGAGTATGGATGGACATTTGTGCGGCTCTCGTAAGTATGATCGATCCTATAATATGGTGTGAAGCCGCACCATTCCGCATGAGCTGTAAGAAAACAGTGCTAGGAAAACATATACAGTGTCTGATGCTAGGCAACATCAACACGGTTGAACTTAGTCTGGGATTTTATGGTGTTTAAGCGACCATTGGGTTCGTATCCGGAATCCTCCACATCGCCATGTTAGTTAAACTAGAACTTTAAGGTTCGTGAAGTCGCAAGAAGAAATTTGTTGATTTGAATCATGTGACTTGGTCTTCCAAAGCTTCCTTTTTTCTTTTCTTTTCTTTTCTTTTCTTTCTCTTCCTGTCAAACTTTAACAAGCATCTCAACTATGAAATCTCAATCTTTTCTTTCTTATGGAAATTCATGCGCCAGCTGCTATCGTAGCTATCATAAACCTACCAGTATTCCAACAGCGGCTCACCATAAATGTTGCTGTCGCAAGTTACCGTCCAGATTATCAAAGAATGTATGCGGAAAAGGGTTCTTTGACTTTCATAACCGCAAACGACTTATTTTTCTATTTCAATGTCCCTGAATCGTCTTTATCCAATCAAGATCATCAAATGCGTTGGTCTTTGATCATTACCAAAGAATTCTAACAATGCAATTTCACTACTCTATGAAATTGAAGGCAGTGGACAAGTATCCCACGCAAATCAAAGATGTCGTCCTTGATACATCTTTTCCGTCAATTCTGCCGACAAAGGAAACAGTAGCTTCTGAAGCTCAATTTTTTTGAGAATTTAAGCGTGTATATGCTCTCCTTGTCTTTGTTGATTTTTTGTCAATTCAGATAGTATCTCCATCTTCATTTCCTAACTTTTTCGCAATCATCATCGTCCAATATGGCAGCAACTGCACCCGGACAAGCTCTACGAGATATGTTCTCAACCTTGAAAGATTACTTCTTGCCCGGACCCATCGAACCAGTCGAAGTTCCTGTTGCTCCTCAGAATACTAGACCTCTCTCAGAGCAGGAAATTTCCCAATTACGACGTGATCAAGCAAATGCTATTGATAAATACTTTGATGAAGAATTAGACAAGAAAAATTTTGACGAACTTAATAACAAAAGTCGAAGTCTACAATGGATGCCGGATATTGACCCCGAAAGTCCTCTTTGGCAAGAAACTCGTGCATATTATGCCGAGCTTCTCAAATCCCAGAAAATATCTGACGTTCTTGATGATCACTTTGAAGAGATTCAAAAGATTTTGATCAACCCTCAGGCGTGGAGTAATGAGGTTCAAGCTGTTAGAGATCAACAAAGTAGAGAATACTACGAAAACATTGGCCCCAATGGACGTTTCGATGGACAACTCGATAATCTCGCCACAAAAATGACAATGGTTCACTTTGGTCTTCCTGTAGCTCCAATGACATTGAACAATATCATGGTGCTTACTCCAGAGTGGAGGGATTCCGAAGATGATGAAGAAGATCCCGCGCCTTCTCCCCCTCGAACACAGAGAATAGTTTATTCCGAGAAGCCTCTAGAATTCTTGGATTCATACCTCGAAAGAGCTTTTGGATACCAAATAATCCGACGTTTGTTACCTAAACTTTCTTTATGATACATCTGCTAACATCAGTAGGTCCCCGAGTAAGCATGCGAGGTGGTGCTGGTTCTATCGAGGAATTAGATTTCGCAGATAGTAGTGATTGTGAATGGGGTTCAATCGTTAATATGCGTGGCGGGGCTGGTACAGAGCCTGCACTGAAAGGGCTCTACCTTGATCTATTGGGCCCAGGTCCTAAACACAAACCTCGCCGTACACATCTGACTCCAGAAGAATTCCTTGCTTCTGCGCATGAGCTTCTCGATTGCCCGGCGGATTCGGACTTGTGCTTCAACGTTGATATTTATCGCCAGACCGATCCACGTAAGATAGACATACCACTACAAATTGCCATTCAAATAAACTCAAACGCAGACTTTTCAGCAAAGTGGCCAGTAATTGAGCAAATAATTGGCAAAGTGGATCACGATCAACTCACTATCATAATCGAAGAAGAGCGTTTTGTTGGTGAACATACTCCTGAATTCTATGAGGACTTGGTTCGTTTGGCCAGAGAATTTCCTGATGAGCGTAGGAAAGTATCCAAGCATAAGATTTATTCGTATTTTGGACAGAGAGAAACCACACCAACATATCTTGATTTCAAAAATAGCGTCACGAAACTTTTGAACATAGATCCGAGATCCAATTGGTCTTTCTTGGTTGATGTTCATCTTCAAGATCGCATACTACCACCAATACATTTTACTAGAATGCAATACAGAAACGATTTTCTCTCGCTCAGGGATCAGTACCTCCTTGGTGCAGCAAGTAACAATGCAAGAGTCTTCGTTCGTCATGTTAGTGGATACGCGCCAGCACAACTAAATGTCGTCGAACCAGCTGCAGATAACATTCAGATAGTTAGGCTGATTAGTCAACAAAATAGAACGGAAAGTTATTGGAAAGTACCCTTGGACCTCTCAGAGAAGCCGCACCCATATTGTATCAATCATTTACAGCCTGCATTTGTTAGAGCTTTCACTGCCATTTTCGGTAGAGATCGTCCTTCTCGTAATGTAAATCTTTCTACTTCACAAAATGGAAAGGACTTCCAACGTTACATTGGTAATGGTGGTATGGAAGTAACTTCCCAAACTTGGAACTGGCTTAAAGAGCGGATCGAAGAACAAAAGAAGAATCCACCAGCACCTGATGCCAATCCATTATCGTGCCAGCTCACTTTAACAGTTCCAATTCTCGATCACGGAATAAGACCTGAGGAAGCACTAAGCCTCCACCTCATTGGTGATGATTACCAGATCGAGATGGAATTTAAACGGTGGGAATATCAGAAGATCTACGATTACATCTTGGAACGACTGAGAAAGGTTCACCGTCATCGTCGAAATTCGACCTTCCCGGACGGTAGCGCTATTGCGATGTGGTTCAGTGCCATAGAACGTGAGGAGAACTACCCATCCGTCATAATGCAAATTCACAGCCATGATTCAGACGCAGAGAAGCGTCGAAAACTGACTGAAGCTTTCGCCGGTCGTGCTCAAACATTCTCGAATATTTGGTTCCGTCCGGAGTATCGAGTTTTCACCATTCAAGATCATAAAGAGCCTGCACGTATCTGGCAATGGAATACTACTGATGAACAACATAATACTTCGCTCGAAAACTTCAGAGCAAATGTTAGACAAATGTATGATGATTGGGACCCTGTTCTTGACTCAAACTTCGTCTTGATGGGACCACATCAGAACCATGTGTTTGGCGTAGATCGGAGAACCACAGAGAGTTATTGGAGAAAGTATATCTTCGATTGGTTCACTGAGACAGATATCTATGTAGAGCGAAGAGGCACGCGAACTTTTAGTAAGTTTCCTTAAGATCAAGGCGACATGGTCGACTAATAGCTTTACAGTACAGCCTGATACTATCCCATGGGGTTATAGACATACTCGTCAAATACCTCCTCCTGCTCCAGTGGACCTCAATCCAGTTCCTGTAGCACCTGTCGTCGATGCCTTTCAACAGCCTCGTATTAACAAAACACGACTCATTTTAGCCGCTGCCGAAAAGACGATAACTCCAAAATGGGAGACTTGGATGACAGATCAACATCGTAAAGATGCATTACAACGTCGTTCTTACATTCAGGATCAATCTGTCATTGAACCAGGGTTTGATCCCTCCGCACCCACCTACGGGCCTAGTAAAGAATTGTCGTTAGGAGTGTCTATACAAACTCCTTCAGTTTATACACAGCGCTTGACCCCTACTGATATCCTGCAACTGGCAGAGGAGAATCAGAAATTAAGAAATGGTCTACTGGAACGAACCTACAACTGTTATGTCTGCTCGGTGACCCTGGCGGGTTATGAACATGCTGAAATACAAAGACATTATGCACAGCATCTAATTCAGCTTCAGAAAGAAGGGCAATGTCCCCTTTGTGAGCGCGAATCCTGGTCCATTATGACCATGGAGCAGAAGAAAGAGCATCTTGAAACTCATCAGGTGGAGGCGGATACCGAAATGATCCGCAATTTCTGGAACGGTATTGAATGTCCCGTATGCGATGCCAAACTAAGTGGTTTTACAGCAGAACAGGTTCTTCGACATATGGCGGATCATTTACCAGGCATAGTCGAATTTTGTGACAAGTGTGGACTTCGTACCGCCATCTGCAATCATGCCGAACTAGTTCATCACCGATATACATGTCTTGATAAACCAGACCGTGGGCCACTCGATCTAGCGCCTTCATTCTGCGGCGATTGTGGTCAAAATCGTACAGCCGAGGACGATGCACAACGCGGGTCTCATGTGATCAACTGTACTGCTAAGAATCGACGCGTTCAAGATAAAAAGTTCTGTACCAAATGTGGCATTGATAAGAGTGCATGGACTCCAGACGAAATTAAGAACCATGATGACCATTGTACATCTCCACAAGGTTTGCCAAAGGAGTATTGCTTGAGATGTGGCACAAAATTGCTTGGTGCCAATGAAGCGCAATTGGATGACCATAGAGTGTACTGCGCCATCAGAACGAAAGAGCCGGAGAATTTAAAACATCGAATTGAAGGTATGTTTACTATGATTACTTATCTCCTCAATGCAAATAACCCCTTCAGAATCCTTCCCCCATCCATTTTTTTTTCGAGGGGTATCAAGCTGATACTCCTTCCTTTCTTCCAGATCTTGAGAATCTCGTAGAGCGTATTTCAGATCTTGAAGAAATCGTAAAACGTATCTGGACTGCACCTCGTCCACTTACGGGTCTTATAGCCATAACTGACTCACCAAACTCTATCCAGAGCTTCAAGCCCGCACCGCAACACTCAATCGCGTCGCGGCCAAAAATGCAGCCACCCTCTCCTGGATAACTAAGCGAGAAGGCGAGCTCGCCGAAAGCGAAAGAGCCTTAGCTGAAAGAGAGGCATATCTTCCACAAGGAGACAGACCATTAATTCCCTACGCTGAAGATAAAAGAAATCTTGGGAGATGCCCTTGGGGTCTCTATGGTTGTAATTTCTCCACCGCTGGTAGAAACCGCGCAGAAATATTCCAACACATGTCTTCCCACTTTGATCCAAAACAAGCTCATCCATTCGCCTGTCCATTCACTGGCTGTGGCAAGGAAATCGCCGTCCCCGGCTCAGATTCCGGAACCAACATTATAATCGAAGATCATTATCGTCACCGCAGCTATCAAGGCATCGCAGACGTAATCGGCGTGCCAAAAGTCTTCAAAGATGGCAATACTAGAGATGTCAATAAACTCAAAGCGTTATTGGAGCATTTCGAAAAAGCCAATGCAATGAATGCCCAAACCCTCGAGAGAAATCTCACCCCACTCCCCGAAGCGGGCGAGGCAGGTTTTAGGGCTTTGGTAGCTACTGGTGGAGGAGCCGGGTCCCAACAATTTGGTCCCGACGCCCCCAAAACCGGCTACGCATATCGACATTCATGGTCATCTTCCGAAGACGAAGAAATACACCACAGCATCGAAGCCGATGAATATGCATACAACGAAGACGACGAAGATCTCTTTGAACCCGGTGATTACGAGCCGCCCCCAGAAACCGAATCCACGAGAGCAACACCAAGAAAACCTAAATCCCCTCGTCTACCACCCGTCCTCCCAGTTTCTCCTACAAAACGTAAAGCTTCTGCGCCGATCCCAGAAGAAGAATTAAGTCCACCGACTACTCGATCAAGTAAACGTAGACGCACGGCAATACAGAGCCCGAGTCCTGAATTGGAGCCGGAAGAAGAGCAAGAACCGGAACCGGAACCAGAACCAGTGCTGAGAAGATCTAGTAGACGCGCTTCGAGGAATAACTCACAGCCCTGACCGGAGTTTTTCGAGTATGAAGATGAAGGTGAAGGTGAAGGTGGGGATTTGGATGGGGTTTCGGAACAGTATGAGGCGGGGACACAAGAGCTTAATGGGGTGTTTAGAGATGAGGGCTCGGGCGGTTATTTCCTCGCCACCATCTCATCAAACCCTTCATCTGCCCGACTTCATCCCAGTCCTTATAACCCTTGGCTTTGGTCCTCGTCTCCCCATAGACAATTGAAGTGTTCATCGTGGTGATTATGGCCGGATTTGATTTTGTTTGAGATTTTAAGTTTGATTCGGTTTATTGGTTAAGTGTGTTCATGTTTTGTAATCATTTTGCTTGGTTATTAAGTATATGAGATGTTGGGTTCAAAATTGTTCTAGTTTGCTGAGTACTTATCGTTTTTGGATGAAAAAGGATAAAGAATAACTGACAATTTTGTGTTATGTGTTATGTGTGAATTTGATTTTGATATGGAGCAAATATCTACTGTAACATGTATTTTATTTCTAATGAACATTTTAGGAACTCCTTCGTATGCGTGTATTATTTCTCTATCATGATTTGTGCCAACCTCCCAAGACAAGTCATGATTCATTCCCGAAAAAATTGTACCACCGCAAAGAATACAGCTAAGCACACAACACTATCATATCACAACACCCATCTCATCCTCCCTTTCATAGTTTGCGATGAGCTCCGTTACAACATGTCTTTAGAGTTTCCTCGAAAATTAATATCACCACGATGACCCAACCCAAGATCCACCGCTCCCACATCCCCTCGACTCTTCTCCCCATCACCAGCTGCACCTACAATAGCACACTCGCCCCCACTATCCCCATCACTCCCGACGCCGTCCACCACATCCCCATAAACCGTATGATCCAGCAACGATTCCCTCGCCGGCCACACCCAACTAAGCAGCGTATAAACCAACACACTAACCACAAACCCAAAAAGCCAATCAAAAGAATAAAGATGTTTCGCGCCCCCACTAATGCGCACTGTATCCGTCTGTACCCCCGTCTCCGCATCCGTCTGCAATCCAATACTATATCCCAGTCCCGGTAAATTCGGAGCCACAGCTACGAGCAATGCTAATAAAGCGCGCCAGTTAATTCCATACCAGTATCTGTATCTTCCATCCGGATCGTAGAGGGCTGGGACATCGATATGTTGTTTTTTGACGAGCCAGTAGTCTGCGGCGAGGATGCCGGCAATAGGGGCCAGGAAGACGGCGTACCCGCCCATGAAGGCCAGGAATGTTTCAGCCGAACTGATGATTTTCCATGGGACGATTACCCAGCCTCCTACTACTGCCGCGATGATACATCCACGTTCGATATTTACGTAGCGGGGAAAAAGAACTGTGAGATCATTTGCTGCGCTGATGGAGTTTGCGGTAATGTTTGTGCCGACTTGTGCGATATACCAAGCTGTGGCTGCGAAAAATGCAGCGGCGCGTCCTCCGTGTCCTAGATCTAGCCATTTGGCGATAATTTCGAGGGGATCCCAGATAGGTTTTCCGTAGATGATACCGGTGGCTGAAGTGGTAATGATACCGATTGTACCACAAAGGGTAAAGATCAGGGGAAGAAAAGGAAGTTGAATGAACTGGCCTTTGGATGATCGTGCGTAGCGGGAGAAGTCGGGTATGTTACATGATAATGTAGCCCATGTGCCCGTCACGGATGACATACAAGAAAGCCAGAGATATGCTTTTGTGGATCCGGAGACTGTAGGCTGAAGATCGAAGATCGCGCCTGAACCGCCGGCTTTGTGGATACACCAACCCATGGTTGCAATAGCAGCAACAGGTGCTGCGATAAGTTTTATAGCGAAGAGGTAACGGAGGCGAGTAGGTGGTATGAGGAGCAGCGGGAGTTGGATTATCCAGAAAAGAAAATAACTATAAAATAGGCTATTAGTTTTCCCTCCCATTTATTCTTACAAAATAACATACCTTATCATTCCCTGCGTAGTAATTCCCTGTCCCTCCGCAATATGATTCGGCACATTCGCATAACTAGGCCAAATAGCCAATATCATAACCGTAATACACTCCGCTCCATTAGCCCCTTGAATACCCAACCAAAATATTGCCAATATAGATCTTGAGATAATGCAAAAGTACGCAAAATAATATCCGAAAGATGCTCGAATTGCGACGGAAAATGGTATGTGGAGTTTTGCGCCAATAGCTCCATTGAGTACCATGGGGATTGCTACGCAGGTTGTTCCTACTACCATCTTTTGATGTGTTAGTTTGGTTTGATGATCGATGAGATGACGAAGCTATGTAGGAAAACTCACGATTGGAAGTGCTTCTCGCCATGTTAATCCCACGGCTAGAACACTACTTGCCGTCTCCCAGGTTCCAAGATTAATCGTATCAGTTGCCCAATAAGCCATCCTGTGTTTTATTTCGTCAATCATCAATCCATCCACTTCATTCATCCTCCATTCCATAAATTCACGCAATCTCCAGTACTCTCTCTATAGACAACCATCATCGAAAAACCCAAAAACCAAAACCAAAACCACACTCACCAAGTCCACAACGTCCAAGTCTGATCTTCCCTCTTCACCGGATCCATATCCTCATTAGTCCAAACATGTTCTGGCGCCAACGCGCTTTTTTGTTTCGGTAACTCCCATGCTTTGACCGATGTACATCGTTCTTTAATTTGTTTTCCGGTGGGAAAATACGGTATTGAAGTTAATGAACGCATGATCGCCTTTTATCTTCTCATATATCCAGCTTATCTATCAACCAAGCCTTCGTCCCCAAGCTCCGAACTTCAAGGAAGAGCAGGAAGAAAACGCGAGAAAAAGAGATAGAGATAAAAAACCTCGGTCTTTGGGCGTATATATATATAATATATACTATGTAGTGTTACCTTATCCTACCATATATTACCTACCTACATTACAGGTCTCGTTGTACAGATCTCCCCTCCCCCTCATACTGTATCTCGCACCATGCAATAGATATCGAACCGGGGAAGGATAAGCACACAGATAAGACCCCCATGCAGAAAACCCCGAACCAGGGAGAAAGCAGCAGGCAAGCTGAGATATCAGCCGAAAATCATCAGAGAAACCTTGCACTTGCATATTCTCACTTGAAATTGTCTGTAGAAGGTAATTTTGATGAGGTTTTCTATGCACTTCACTTGAATGTGTATCTGAACCTTAATTTTCATCCCACTCTTCGACATCGCATGCATATTTTGAATCTTCCAAAATGTTGTTAAACATTTACTTGAAGTTTTATTTGCCTCACAGGGCGTTGGGTACATAAATATGAAGAGCTTGTCAGATAAATATAACCTAAAGCTAAACCTCCAAGTTCATCTAGACCATGCATCCAGATTATTGGTTGGAAAAAGATGTTTTTTAACAGCCTACCCTACCCGCATGCCCATTAGTCCTGATCTTGAAATTATGTTATGGCCATGAAGTCCAAAAGAAATTGCAGTATATCTTCAGGATCTCCTGCGAATATCCACCAAATCCCAAAACCATCAAACTTAAGCTTTATATTAATTAGCCTTCTCTACAATCTCTCCCTCATCATGAAAACCATCAAAATTTATTATCCACAGCACCATCTCAACTTTTTATTTTCGATAACCTGTCACTAGTCTGAATCAAAGCAAAGCTTTGGTGAATTTTTACTGTTCTTGATTCTCACTTATCACAATGAATCGATGACGATGGTTGCCGGGACTCCTCAATGACTACCAGGCCCCTTCTCAATCTGGCCCATGCATTATTTTGCAAACTAGAATATTGGTAGAGTGATAAAACATCGTCATGAATGACCTCCAATGATATGTCACACAAAATGATTGCTTCACTTGGTATGCTCTGTTATACACATGTCTATACTATCACAATGCATGCCATCCACTTCAATACATGCATGATGCTACCCACCAAGGGACTGCACCTAAAAACACCCTTCCCCTGAATGCGAATTGCTAAAATTACACACCCCTCCACTATCCTCGAAGAAAATTATTTACTCTTCTTCCCCATCAGAGAAATAGTCGAAATCCTTAGGTACAGGAGCTTCCTCGGCACCCTCTTCATCTTCATCAACAGCAGTCAAAACACCTGCTGCAGCTGCAGCTCCGGGGAAAGCCCATTCACCTTCATTTGCAGGAGTTCTGGGGTAAGGGAAGTCACCCCCCTCGCGCACGCTGAGAGCCTCTACACGCATATCCTCAAGAGTTGCACTCATCATCGAAGCTCTTTCAACCTCAACCTTCTTCACCTTTTCTTCAATCAAGACCTTATCTTCTCCTGGCTGAGTATCAATCATTACAATAACGCCTCCAGTAGGTTTCTTGACTGGCTTATAACGACCGGCCGGGAAACTGATGAACTTGAGTTGAGATGGAAGGACTCTAGACATGTTCTCCATCTCGTACCCAACCTTCTCCTTCTCAAGTTTCTTCTTCAAGGTTTCTGCAGGGGTTTCCTTTTCGTTTTCATCCTTCTTCTCAGCAACTTTCTCTTCCGCGTCCTTGGTTGACTCGTCTACGTCCATCTTGTCGTCAGTTGCAGTTGGAAGCTTTGGCGTGCTAGGCGTTTGATCAATATCCATACTTTCTCGTCGTTGAGCACGCTCCTTCTTTTGTGCTCTGCGCTTTGCTTGAGCAGTTGTTGATAGGACGGCTGTTGCGATTAAGGTTGGCGCATCCTCCGTCTTAACTTCTTGCTCTGGAGGGTAGTCGAAAAGGCTTGGTCGAGTAGCACTGTGGAATTTGAAACTTGGAATCTCCAATTCTTGGTTCAAGCCAATCATGGATGTAGGAGTGAAAGTCAGGGAGAGGAAATGGGTGAATGGGAACCAGTACCAGTATTGAGTGAAGACTGCCATACCGACAATACCAGCCATGTTGAGGTTACCCGTTTGAGTTTGTAACCCGATTGTGCAATTACGACCTCCAGCATCAATTATACCCAACGCCAATGCACAACCAAACTTGGCCATGGCATCCTCATGGCGATCTGCAACGACCTTCTTCAAGGTTTTGCGAATTTCTGCAACCTTGGGATTCATTACCTCATTCTGTTGAACCATAATCATGGCAAGAGAGATCAAAGCACCTTGTCGAACAAAGTCTGTAGGGTCCTTCATCATGGGCTCAAGCAAATCAATTGCCTCGTCAAGACCAGTACCAGCACAAGAGATACCTAGAGCCATAGCAGCGCCGTACCTAACATGTGGGTTGTAAGATTCAGACAAAAGTTCGACCATACGTGGCACACTCCCAGGCTTACGGAAGAGAATGAAACCCAAACTCATGACGGCAACACGACGGACATCATCGTTCACATCGCTGACAGCTACATGAAGTAACTTGCGCACCGCCTTATTGCTTCCTGTGCCGCAGTATGCCAAAGCGACGGTCAAGATACCACCATAACGAAGAGTTGGATCTGGTTCATTCAATAATCCTTTGATGAGGTCATCAGCTCCTTCTTGTGTGCCGTACATAATTAATGCCATGCCGATAGCAAGACCTCGAACACTCTTCTCGTGTTGAGTTTCGTGAGCATAAACGATCATTTCTTCTAGAACTTTCATATTACCAGTTCCCAACATGATGAGACCCATCGCAAGGCCAACAGCCTCACCATTGAGTGCAGAATCGCCGTAAAGCACGCTCTTCAAATCCTCGTAAATTTGTCGATTGCCTGTAGCCATACCAGCAATTCCCAACCCCAAAGCACCTCCGTGCTGGATAACCTCTTCTTGGTTCTCCAAAAAGGCTTTGTTCAAATACTCGAGCGCCTCGGCGCCATGATTGGCGTAAATCAACCCATAAGCATAAAGGGCACCACCTTGGCTATAAGACGAACCTCCAACAGATGGGGCTCTTGGTAAATAAGGCTCCAACAATCTCTTAGCCTGGGAAAGGTTGCCACGATGAATGACACCAAGCGCAGCAGTAGCAGAAAACTTTGACCAGTTGACTGCCTTTCCTAACCACTCTAGATTGTCACGGAAGAATTTATCATTGGTTGTGCCGTGGTTCATGAAAGCATTGCAGAACGTAACGGCTGAGTGGAAGATGGAGTTTCGACCTTCAAGGCTGTCACGGACTTTGTTGAGGATGCTAAGGTCAGTGTGGTTATTTCGATACAAAAATTCGAGATTAAGTCTGATGGTCTCACTGCCATCGAGAATTTTTCGAATCGAGTCATAAACCTTGATTTGTTCATCTGAGGCCACTTCAGTGGATCCTCCAGCTTGATCATTCAACTCTCCTAAAAGTTGATCGGATTCCGTTGCTACACAAGAAATCAGTAACAAACCTAGTCATGGGAATAGAGTCTACTCACGCTCCTCTGTAGATGGTTCGGCATCGGTGGCCTTCTTGGGTAGAGATTTAATGACTTTGGCCAGAAATTCCTGAGTGCCATTATCATACAGGTCGAAAGCGATCTGGTATGCGATAGCGGTAGAAGTTTGATCGTCCTTAGCCTATACAAGGTCAGCTTCATGCCAGGCAAGACTTGAATTCACAGAGGTTTCAGCCACTTCAAGTACTTACCACAAGTCTTTTTAACATTGTCGATGCCTCCTCGTCTATGTTAAGGTAGACGACGCATTTTGCAATTGCAAAATAATCCGGAGTTGGTATTTCATTCAGCAGATCCAAGATCAACCTCAGTATTTCTGTTCGAAGCCCTCTTTCTTGTACAACGCCCATGCAAATGTCTAAGACATATTCCATTAATTCTTCTGTTGGACCAGCTGTGCCCTCGGGAAGCTTTGATTTCGACTTCTTTTCATCGTCGCTAGCACGCTTGATGACTCGTCGCAAGACCTCTAGATTTCTAGCCTCGACTGCAATTCCAACAACCTGTCTGTATCTCCCTTCGCGTAAACAACTCTCAAAAAGTCTCTCGATGACTTTTTGAAGCGCAACCTGAGTAGATCGATCCGGTAAAATGGTGGAATCCGAGGTCTTGCCTTCTGCGACAGGCTGTTCCAACATGTTATCGGTAGAGACTCGTGATAAGAGGGATTTTGATGGTAGAGTAGATTGCGAGAAAGGTGTCACAGGTGAAGTTAGCGCAGCAGCAGCACTGCCATCAATGGTCCCGCTGGCGAATGTAGTTGCGAGGGTAGGTAGAGCACTATCATTTTTGCTTTTTTGTGGTGCAGCATGATGTTGAGCAGATACACTGATATAGGTGTCGACACATTTCGAGATGATGGTTTCTTCGAATTCGCCCGACTTGTCGAGTTGAAAGAGATCACCAGCTCCGAGAGCAAATGTCATACTCTCATTGTATGCCTGTAAATGATAATAGACCTTTGCCAACACCAAGGATGCTAATTGTCGCTCGGAAAAGGATTCATCTTCGTAGAGTGCCTCACTGAAAAGTGGCCAAATTAGTATTCAGTTGGTCATCATGATGGAGCTACATTAATATCTGAAATCTGCGACAGCGTGGATTTGACTTACATTTGAGAAACAGAGCCTGCAACTTCTGTCCATAGTGTATCGATATCGTCGTTCAAGGTTTGAAGGGCGAAAATCTTGAGCTCCGGTTCTTCGTCTGAAAGGAAGCCCAGAACACCAGAGGCTGACGTCAAACTCGGCATGGTTGGTTAGTGGTTTGATAACCGTTGAAATTTGAATTCAGAAAGTGATTTATTTGAGGATCTTTATTGAAAGGTACTCTAAGAGTTTAGAGGATTTGAAAGGTTTGATGGATTATGGTTGAAAATGAGTTACTGTGGTTGTAGACAGAGACCTCTGAAGGAAAAGTATCGCAACAATCAGGCACACCTTTTGGCACGTCAACAGCTTCAACCACGAATCTGGTCTGGTGGGAAAAGCGGTCAGGTCAGGCATTAAGTCAAATGAAGTAAGAGGCTAACTATTTTAGGAAATCATCTGGATAAATATTAATGTCTGAGGCATGATATTTGGTGTGGTTAGATTATGTAATAAAGCAGGCGAAGAAGCTTAGGTAAGGCTGAGCCATTGGTCTTTGAGTCTTGAGTCTTGAGTCTTGAGTCTTAAGTCTTAAGTCTTAAGTCTTTGAGAGTAGCAACCAATCAGTAGAGGTTCCAGGTATAAATGGGTACCCGTAGATGGGGAATGAAATTAATAAATTAAACTCTCCATTAATTTTCAGATCAAAAAGTCAAATGAATTTTAGAATAAAATCCCATAATTGAAGTTTGTATAAAATATCAATATTTTGAAGATATACTTTTAAAGATCATCGGCTGAACTTCATTTTTATATACACATTTCATTCCTCAATTTATCTCAAGTCATTCAAAAAGGTTTATTATGCTGTGTACCTTCTCAAAGGTAAACGATTCGTCTACTGAGATGCGAATACCTCCTGTACTAGGTAGGAACTTGTAATTCCATCATTATGGGAATTTGGTTTTGGAAGCTACAAACCACAACTTATTGCCTCTCAAACCTCTCAAACCTCTCAACCCTCTCAACCCTCCCAACCCCCTATTCATCCCAAAATATCCAAATATCCAAATACTTGTCCATGGCTTCAAAAAATATAAAAATATATAAAAAATGTATCTGCAGTAAATTCATAATACTTTAAAATTCCATTTGTCCCATCTGCGAACTCCCCCCAAAATTACTCTGGCCAATCCCGCCATTTCCCATCCATCATTGTTTGCGTAGTCCTAAACTTTTATTCTTGACAACTTCCTTTGTTCGAATGTGTTTGTTTGCGCCTTTGCGCCAACATCATTAACCCTTACGTTCGAGAACGAGAGCAACTCAACTGTACAACGAATTATCATATTGCCATCTAATGAAACGCCCTGTTGAAGATTACAAAGAGATATTGAGAGTGTAGTGCGTGGGGTCAAGAAGGGCGTATATGGTGGTAGTGCTGGACAACGAATCGCAAACATGGACCTTCGTTCAATCATCAATACGGAAAATGGTGAAGGGGCACGATCAAAACAAAATGCGCCTACACCGGTAACTCCAATTCAGACGGGTCCCCCATTAGGACAAATCTATAGGAATTATAGTCATTCGTCGCAGGTCTCGCCAGGTCCGGGCAAACATGGCTCACAGTCACAAGAGTACGGTTCACAAAATGGTGGGCCTTATGCATCGCCAACTACCTATCAAGCAGCTCATCTAAATCGTCCGCCTCCTCCTACTCCCATTCAAGCCCCTCCACCGAATGACCTTCGTTCTCCAACGGGTTCATATTCGGCTCCCTCGCCATATCGGCATACCCCTAGTTCATCAATTAGTGTTCCCGGTGCTCAATACCCATTCCCGCAAAGTCTCCAAAATCCACAAAGTCCTGCTCAACGTCATCAATATCCCCCGACTTTTCAACAGTCTCGAAGAGATAGTTACTCACAACCTAATCCACCTTCTCACTTACAACAATATAATTCACAGATTCAAGGATCACCCGCTCCACAAACACCACCAATTGGAATTCCAGGGGCGACACATCCCTATCTTCAACATCAAAGATCACAATCTTCACTTTCGAATTCTACACCCACGTCAGCGCACAGTCAGCAGCAGCAATATCAAAACCAATTCACTCAGGATAGTCCCATCTCCACAAATCAATTACCACCAAATCAATTGCCAATTCAGCATCAGCAACAACAATCTCAACAATCTCACCCCGGCACACCCCTAGGTCCTCCTCTACAACCACAGCGCCAATCATCTGGCGGATTCGCCCAACCTATAAGCCCTTATCAACAACGAGGAGTGTCCGCGAATTCTTTTAGCAGTACTCAGTTCAATCAAATATCTCCTGCTCCCGCGAACGCTTCGATTCCACCTCGATTGCCGACCACTCCACGAAGCGCTTACGACTCTCAAAGAACATCAACAAGCTCCACGCAACAGAGGTCTATGATCGAAAGAGAAAGGAGTCTTAGCGTCAGTCCCAAAACGCGTCTACCCAGCCAAACGAGAGGAAGTTCGATGGCTCAACAGCAGCCGGAAGAATATAATGACTCAACGAAACGCAAAATGGAGGACCGGGAAATGTCTTCTGAAGCACCGCAACGAGTTGAGCAGTACGATGTTAAGCCACAAATCAACGGCGATCAAGTCAGCTCTGCCGCTGCTCCGTCCCCTCAGCAACCACCTAGAAAGAGGACTCGATACACCGAGCCACCAATATGGGCCCGAAGTGCCAAAGGAATAAAAGGCTTAGGACGTAAGACCAACGGGAGACAACAAACTCCTCAACCTTCCGCGCAGGCTCCGCCGGTAACATTAATAAAGCAAGAAAGTAATGGGATGCGCCAAGCGTCACCAGCGATTCCTCGACCTGTTGCAGGGAATGATGTTGATTGGGATGGCCCTCTCGGCCCATGGGAGCCGAGCATATCTGGCACTCAGCCACGTGCGGAGATGACAAAGCTGGTGGCAGACTTTCTATATATGAACGTCGTTAGTCGTGAGGATACACGAGAGTTGGCCAGTCGAGGCGTGGAGGTAGAAATTGAAGCGAAGCTGGGGCAGCTTGTTAGTAAGGAGACGAACCAGAGACTGAGTTTGCCAATTCGTTCGGAAACAGTGCTTATGGATAATCAGTTCATTGCTTTCAAAAGCACAATGACGGAGGTATGTTGTATATATTTTTTTGGTATCGCCTTGCTGACATCGGTGATAGTTCCAACATAAAAAGCTAAACGACTTTTTGAATGAACGCGTTAAGGACTGTTTTCCGAATAATCCTAGTCAGCCGAAACGACGAGTCAAGATCGATTACTTACATCGACGGGAGACGGATAAATTCTATGAACTGCCTTCTTCAATGCATGGCACTTTACCTCCAGCTCTTCGGGCCTTACTAAATCCTCGATACACTGTCAAAGTTCGTGTCACTCACGATCAGAAGACGGGTAAACCCTTGGCAAAGATCATCAAAGCTAGAGTGGCCGATATGGATATTTTTTTTCCCAGTTTAAGCCTTGATTGCCGAATTAGTATAAATTTCGAAATGAAGTTTGACGGTGAAGTAGAGGAACTAGTTTCTTCAACTGACGGAGCTCAAAGGCCTGATCGTAACAAGGATCGTTTGAGTTACAAACAATCGCATTATCAAGTAGACCTTACCCAAGTCACTCAAAGCTTGGTATCAAATGTGAGTTTTATTTCTGCTCCATCATCAAAATCGGCACTAACAACAGCAGAATGTAACTCGGACTGAAAAAGAACATGAGCTTGAAGTCGAACTTTCAGCAGCAGCTGTCATAGATCAAGGTCTCAAAGCTAGGAATGGCGAGCCAAATGATTACTTCAAGTTGGTGGAAGGTCTTATCGACAATGTTCGTTTATTGGCAAGAACTGCTTCAGCCAACGCCTAGGAAATCCCGTTTCTTCCAACTGCATGAATACCCCAGTTACTCGCAAGACTTTAATTTTTAAATCATTCAAGGCGTTTTAGGATTGGGGAAAATCGGATGGCGGCACATCATAACGTATGTGTGAAAAGATGGCAATGATATTTAGGTGGTTATTCTTTATTCTCAGTTGAAAGAAGGAGGTTCCAAATCTGATTGTTGCACATTCTGGCTGCATTTCTTTGCATCAGTGGCTGCATATGAAGAAGACATTAATTTGTGGTTCACAACAAACGCGCTCTTCAAGTTTCCACGCAGGTGGTCTCCAAAGGAGGCGGGCATCCTGTCTTATTATTATCAAGATGATTTTGGGATGAATGGTCGGGGGATGAACTATGATGACGATGGGATGTGTGGATGAATAGAACGAGCACAAGGAGGGGAAAAGAAAGGGGGGAGGGCCTTTTATACTAGCGCCTTTTCGCTAGTCAGATACTTATGATTGTAAACTCTACGTGTAATAATGTATGTACTTATCACTGGTGTTTTTTGTGTATAGATAGTTCTTCTATTCAGATATTTTATTCCACAAGTAACTAGTAGTTACTAACTACTAGGTAGGTATTTGAAGTGTGAAATGCGTTGGGGCTTCAGCTGTCCAGGGAATACACTGGCCAGCTGAATGATCAAGCCTGATAAGGTCACCGCCTTTTCAGTCATAGCTGGAGGTCTTTAGTAGCCTATATCTGTCTCGATCAGGGTGGTCAAAATTTGAAATACGCTGACAGTTGAATATTGCCAGCGTATGTCGCTTAATTAGGGTTAGATCGTTCATTTGGCGGTGTGTTCAAGGCAGGTAGATCTTTCTATTAAACAATCGTCTCCATCACGTCCATGAATTATCAGTCAACATCAATCCAACGAAGTTTCGGCATTGGAGTCAAGATGAGGATGTATTTCCTGTAGAATTGTACTTGAGATTCCTCAGATCTGTTGTTTATCTCACAGACCGTCACTGCGACAGAGATAAACACAGCTTCAGGCTTTCAAAGAGTCTATTTTATAATGCTACCAGCATTCCCCGCGTGGACATCATGATGGTCTTCAATTGACACCGTACATTAGTGTTTATGGATTCTGCCATCGTCAGTTTCTTCCTATTTGAAAGATACAAAGTCAAGTAGTCTTTATCTTTTCACTTGAACACGGAATGTTTAATCTTGGACATAAGCTCATTAATTATTAGATCATGGAGGTTTCCAGCCCTTCCATCATCGAAATTTCTATTCCTCATCTGTATGCTCTCGTACTTTTATATATACGGAAGTAATCGAATCTTTCCGATGGTAGATCTCTTGAGATATAATATCGAATTTTGGACTACTAGATATATGGCTCAAGCGTGCCTCTATAGCCAACTAATGACATGTACATTTACAAAACATTGTCCCGGAACAACAATGTCAAGGGCTACGAAATATTCATTTCAAGTTTTCTATGGCCATTCAATAGTTTGAATGGCTTCTTCCGCCTGGCGGATACTTTCTTGCAAGTGTGGAATTTCCCGCTCATATATTTCATACGTCCGTTGTCATCAATGTCTTTGTTTGCATCCGGAGCCCAGACCAATATTACAGAGCAGATGAATTTCGCAACTGCCTTTGTTCTGGATCCAAATAACCATCCAAGTATATGGAACAGGAAGCTCTTATTGAAAGCTACATTAAAGTAATCTCTACCAAGCTCAATTGGTCTTTAAGTGCATGTCAGCAACTGTTGTAACAATTGCGTAGTGGAGAAGGACGATAAAGGGTACTAGGCACTTACCGTGCAATAGATGTATTCTACTTCAAGATGCATATGAAAGTCTCCAAAACATAAATATCTCCCAATTGTCCAGGTGGGAAAAGTTTGTATCTACATCAAAAACAAAATGGTTGTCCAAATTTTCTCATCCGCCATACAACACTAGGCGTTAGTTGTTTAGCACTGGCTTGTACATTAAACATTAATTGCTCTATTTCAAAAACTATTAATAGATTGAGTCCTTGTTCTCCTGTACTAGCCTGTGCATTAAATGCAATTAACCATGTCCGATGTATCCTCCCTCTATGAATCTTTTAACTCCGAAGCTTCAACATATGAGCGTCGTCTTGGAGGTAGTACCCGTCGCATCATCGCATATATCATATCTCTCTTAGGAGAACTACCCGACAATCCCATTTTCCTGGATAATGCCTGTGGACCAGGATTTGCAACTGAAGCTCTCCTAAAAGCTTATCCTAATTGTCACGTTCACGCCGCCGATATAGCACCAAGCATGATAGCCCTCGTCAACAACAACGTGATCCTAAACAACTGGGCCGACAGAGTAGAAATAGACATCATGGACGGAATCAACCTCTCCTACCCCAACAACACATTCGACGTCTCCATCACCAATTTCGGCATCTCCCTCTTCTCCGACCCGATAGCCGGCGCAAAAGAAATCCACCGCACCCTCAAACCCGGCGGTAAAGCCGCAATAACCTGCTGGAAAGACCCCCCCTTCTCCTCTCTCCTCCACGCCGTCCAATCCATCATAAAACCCCACACCCCTCCCCTCATCCGCCCACAATTAGAACAATGGTCCCACCCTGAAACAATGCATAACATGCTCCTCGCAGCCGGATTCCAACATGAAAATATTCGTATTTATGAAAAAGAGGTGATGTGGTGGAATAGGGGTGTTTCGGAGGCGGCAAGAGGGTTTGCGGATCATTTTTTTCAGGTGGTGGGGGAGGAGTGGGGGGTGTGTGAAAAGGGGAGGTTGTGTGAGGTTACGGAGAGGTTGTTGAGGGAGAGGGGGAGAGAGTTTGTGGTGGATAAAGAGGGCATGGTTGGGTGTCGGTTGGTGGCTTGGGTGGCTATTGCTGTTAAGTGAGTTTTCGGTTAGGTGTGCGAGCTTGTGGATTCGTTTGATGGTTGGAATTGTGATTGTTTGTTGTTTGTTAGGTGTTGGAGGGTGTTTGGATAGGTATTTGGTATAATAGTAGTAATAATAATATATTTATAATCAAAAATAATTTATACTCATATCTGAAGAATATTAGTACGTCTCTTTCATTTGCTAAGTCATTAATGATATATATACCATTCAATCAACAAAAATCACAATTCTCAAAATAACAAACAGATCAATTAGATTATTATTATTATCCCAATAATACACAACTATAACTATCTACAACTAATCAAACCCTCAAAAATCCACTCTCTATCCCTCTTGATTCTATAGCTAACTTCTATAATATAATATACCTATCTATAAATGAACACACCCAGCAACTTCTATAACCTAACTCAAATCTAGCTTACACTTCTCACTCCCCACTTCCCACTCCCCACTTCCCACTCCCCCTCTAAAATTCACAGATTCCTCCCTCCCCCACGAACACCCGAATCCATATACAGATAAACCATCAATACTTCGGACACTTTCTCCCATCTCTAGAAGTTCTACATCTAACCCTTTCATAGTCTCCCGTAAGTTTTACCCGTTTGTCCAATCGATTCTATTACCTATAGCTAGACTAAGCTAGTATCGGTAGATTAGAATATCTACTGTGCTACTATAGATCTTTCCAGTAAAGGTAAATATATAATCTGACGTCGACAGAAGGAACATCTTAGCATTAACGTGTATCCCCCCTATTCATCCATCCGAACTTTCAAGATAAATGGGACTTGCAATTTGCAATACGATATATAAATTTTGAACACTATACTATACAATACCATACTATACTATACTATACCATACAAAAAAATACAAACAGGGTATCTTTCAACCTAATATTTATTCCATACCCTTAAATCCCAAGATACCATTTCCAACCTGACCTTTCTTTCCCCTCTTCTTCTTCTTATGTTTCTTACGACCTCCATCTTCCTCATCACTAGTATCTGCCTTTGCATCACTATCATCGCTATCTTTTTCCAATGTTCTTTTTCCACTTTCCCCCATGACTTCATCATTATCTTCAATATCTTCTTGTTCTTCTTCCTCGTCTTCGTCTTCTTCATCCTCTACTTTTTCCTGCCAAACTTTAACCGTTTCTCCACCTCCAGAAATTAATCGTCCTCCAACATCAAATCCAACAGCGACCACCGCCTCAATATCATCATGTTTCAAATCCTCCACTACACCCTTCTTCCCTCCAACCCTCACAACCCTTACACTTCCATCACCACACCCAACCACCACACATTTCCCACCATATGACCCCTCCAAATCCTCCGGCACCGCAACCATAGAATCCAAACTCTCACCCCCCGCTTTCCCACCCCCATCAACAATAATCCTCTCACTCTGATCATCCCAAACGCCCTTCTCCCAAAGCGTAATAATCCCATTCCCATTCCCCACACAAACCTTTTCCCTCCCAAATTTTCCTCTTGCAGGTAATCCACTCACAAAAACACTACTCAACAATTCCTCCTCCTGATCTTCACTCTTAACCAAAACCCCTCTCCTCAAATCCGTAACCGCTAATGTAGTACCTCCAGTCGTAACCCATTGTTTACTAAACCCACTCGTGCTCATTTCTGTAGGGGGAAGTGGTGATAAACTGGATATGTAATCATCATGTGGATAATGCGTTTGCGCTGGTTTACCAGATTTGAAAGAAGAAACGTCGCGGAGATCATAAAGATGTAGAGCGCAAGAATCGGTGGCGAGGAGAAGAGTTTGGGGTGAAAGCGCATGGAGAAGGGTTGGAGGATCAAGAGCGTCGGTACTGGAATTAGGAATGCGAATTTTAGAGATTACTTGGCCAGTAGCAGATGCAGCAGCTTTGAGGAGGGAATCTGTGCCCGCGGAATAGAGAACTAAGTTTTGAATATCAGTAATGAACAATTAAATAACAAAAACCCCCTAAAAGCCAATCCTCAATACAGATTCACTTAAATCAAACCCCTAAGAAGAAATTGAAGAACAAACCTTCACCATCATGACTATACCCCAAAGTTCTACAACTCCCCTTATGTCTCCTAGTCCTCCACTCCGTATCAATAGTACTAGTACCCGTACTCAGCACACTCGTATCACCATCCTCATCCTCAGGCGAAGATTCCGCAGCCGGTAATCGAAATGATTGGACATGACCGGCCGAAAGACCAACTGAGAGAATGGGTTCGGTAGGATGGAGAGCTTGGGTGAAGAGCTCGGAGCTTAGAGGTAAGGTACAGAGGTTTTCGAACATGTTAATGGATGCTGTTGTGATTATTGAGGTTTATGAGGATAATGACATTATTTATTTGTAATTGAAGGAAATTGTGCGTTTCAATTGGGGAGATGGATGGAGAACTTATGGGAAACTTCTTTTTGAAAGAGAAATTTTGACGAGGCTAGGGACGGATGGAAGGCTAACATTTTTGTGACGGGGCTCACCGGGAACTAAGATCCGTTGGTACCTCGCAGCTGTCTGTAGCTTGTTTCCACACTACAATCAGAAGCCAATTAGCTAATTAAGATGTTTGATCTACTTTACAATATAATAAACAAAATATTAAATTCCCAATTCTGAATCAAACATTCCACTACAGCTCGTTACCCTTTCTTCCAACGAAACATTCTAGTACCTAGAGTAATTCTACTCAACCTCCACCCATCTCACACCCACCAACTTTGGCCTCTTCATCTGCAACAACAAAACAATCCCACTATCCCAAACACACTTCTCCTTCCTTTTCCTCGCTTCCTCTATACTTTCCCCTTCCTCAGCCACAACCTCAACACGATGTTTCCTAAACAGCGAAACCATCGTCGCAACAAATTCCGCCTAGCCGAATTTTTTCCCAGGACATGCACGTGCTCCTTCTGACCAGGGAACATAGGTACCTTTTGGTGGTGAGAAGAGATGTTCTTCCTCTGGCTTTGATTTCGTTTTGCTTTGGGGCTTGGAGCCGTATGATGAGTCTAGCGTTAGGATCCAACAGCTAAGTTTCCATTCTAATGCATCCTCGCCCCAGTGTTTGGGGTGCGAGTGCATGGAGTTGATATTCGGTATAACGCGGGGATGAGCAGGAATGATGACGATCTTACCATTAAGTGTTAGTGGTTGCGGATTTGAGCCCCTCGATTTGGCAATACCGATGAGAGGATCCCATAGTCGCAGAGTTTCGTGCTGGGAAGGAGGTTAGTGTATCTGCTTGCACACATGCAAGCTATACGGAGACAAATTCGACTTACTAAGACAGCAGTTCAATTTTGGATAATAATCTTGGTATTTCCATTTTCCCGGATCATCGCCCACAACCACAGCATTTATCTCCTCCGCCACCCAATCCTGTACTTCTGGATGTGCAGCGAGCAAATAAAGAGTCCAATTCATCGTGATAGCCATCGTATCATGACCGGCAAAGTTATACACAAATATATTGCCATACACTTCATCCTCTGTTAATCCTCTTCCACCAACGGCCTTATCTCCCGTCCACTCGGACATTTCGTCAGATGCCATAATTAACGAATTAATAATATTTTGACTGCCAGGTTTCCCCTGTTGTATGAGTTCCTTCTCATCTTTTACCATTTGTTGCATATGATCCTTAAAATCAAGAGTTGCTTGACCCAAACGACCCAAACGCTTCGGTAGCCATTTCTGGCGAGGAACTTCGGACCAAAGACCAGAATCAACAAAGCATTCTCAAGAATCAAAGCCAACGAATCCCGATAATTGAACAAATGACCGGGCTTCGGAGGCTCCGCCGCTTTCCAAATGAATACGACTTGCCAAAACCAGCGCAGATAACACGTGAAGAGAAAGTGCAAGCGTATCTTTGTGAGTGCGACGGATGGGTGTAGGTAAAGATTTCCAGAATTCCCATACTTCATCTGCTTGCTTGAGAGCTTCGATCCATACCGTACCGCTATTCTGCTCGTTGAACTGTGTACCTGTTACTTTGCGTTGGCGCTGCCAGTCAGCGCCGCTGGCTTGTATCAATATTAGCGGATTTTGTAGTTTGAAAAATAGCATCGTGATTATTACACGACTTTTACTTTACTTGGTTTACTTAGGTACTTACACTAGAAATGTTCGGGCCAAATACATCTAGCATCGCTTAGCGATAAACCCTGATGGCAGCTTAAGATCATATATACCTCCCTCTCAACATAAGGCCAATTCTACAACCCAAATTCAACAACCCCAAATTCAAGAGAACAGAACAGCATACCATAACATAACATACCAAGCATATCCACCGGCCTCGAAACCGCATTCCTCCTCTGAAAAATATCCCCAAACGCTTCCGCATCACAGATATAAAATATCAACCCAATATTAATATAAAATATAAACCCCAGCATGACCTGCATAAGAAAAATCCCGACATGAATACCCAAACCAGAATATCAAGCCTGGAAAGAAACTTAAGAATGATGGTGAGGAGATAGAATATCGATTTTGCGTGCTAGTTTTGTAGTTTTGTAGTTTTGTCCGTTTGGAAGAGATGTAGTTATAGTTGTAGGTAGGTGCTCTATATTAGGAGGAGGAGAGTTGTGAGGAGGGGGTGCATGGTGGGATATTACGAGGTATTGTTATTTGAGGGTGGATGGGTGGATGGATGGGAATGAGATGGATATTAGAGTATATATGATAGTTTTGCATTGCATTACGCCATCACGCTATTACGAAAATTCCAATTTCCAATTTCCACATCGTAACACAAAAAGACAAGTGAAAGAAACAGTGAAAACCGAGATAGAATCTTATAAAGGTGTCATTGCAAATCCAACATCTCGAAATGTTGGTTTGCAACATGTTGGAAATACCACCAATAATAACCAGCTGGTTTCCCTTGTTTATTATTTTATTGTGATGAATTCCCCATCTGGGAGTAATTTACCGATTTAGAAAACACATTTTCATATTGCTAAAATCACCATCATTGATCCATACCCTACAATCTAACCACCTCAACTTCAACCAATCCAGTATCAATCCATCAATCACTCCATCGACCCCTTAATCAACAGCATCACCCTGCCACTTAATCTTACTCGAGTCAACCATAAACATTCACTCAACTGGCAAAACCAGAGCAACAGATAAAACAAAAGCAAGTCAATAATGAGTTGCATGGCCAAAAAATATATCCTCACCCAATGCATTCAATCCAGCCTTAGCAAGATCACAAACATTTGTATTCCCTAACCCAAACTCCCATCCTGATTCATAAATCGTTCAACTTCAACCTCACAATCCACCATCAAATCTCCTAGCAAGTGGACTTCCTACCTTCGGGGCCCATTGCAAACTCTTTCTCCTGCCAGCCATCAATCTCATCATAACACTTTGATCCTTGTCTTTTCTCAAGAAGCCCAATCCATCTCCCGAATTTCCACTCTCACTACTCTCACCCTCTTCAAAATTCACAAACTTTTTATTTCCACCCGGAGCCGTCATTTGTACCAACTTATCCTTCTTAAAGAAGTAAGGTGTTTGAGCACCTGGAGTTTCAGCACCCCACAATCCCTCTTCCGCGTATGCACTAATGGTTTCCGGAGCAGGCGTAGCTGGAACAGGACTTAACATCCAATTATCTTCACCCAATTCATCTGCATCTCCCTCTTCGTTAGGAATAGGTGATCTTTGCCATTGTACGGATTCTCTTCTCTTGGATTTGAGTGTAAGTGGAGTTGTATCAGGATAAGTCAAGGTTGAATATGCAGATTTCGCAGGAACGGTTGATGGAACAAGGGTACCATTGAAATTAGCAAGTGCACGAGGTTCCATACTCTTACGGCGACGTGCACCACCTCGTGGAACCATGGCTGTATCGACTGCATAAGAAGCTTCATCAAGCCATTGGTTTTCGCGTTCACAGCTATTGGCTTTGTTAGTAAACTTTCTTAGAACATATCTTTTGGGAAACTCACTCTAAAACCCATCCAACGCCAACACAAGAAACAACTCCGCCAGTTTGCCTGGCTTTCTCGAGCGTCCTTTTTCCACCATCTTTGAAGACAATATGGGTAATTCCAATTTTGCTTCCATCATCACTGTTTGGATTCCACGACCAAGTCTTTACACATTTCGCGCCCATTTGTGTAAGCAATTCGGTGAATAGGCCACTAGCATCAGCACCTTCAGTGGTGTGTACATCAACGAAGACTACAGCTCCCTTCAAAAGTGCTGCGCTTAGATCAGGATGTGGTGTACGAGCTGGCGTGGCAACAATGGACCACATATCAGTTTCTGACTTAGTAGGAGTAGTAAAGTCTTGGCTGCCTGCACTCTCAGTGAATTTCTGATTTTTTTGAGATTTTGGTGTACTCTTGGATGGTGAGCATGGAGTGACAGTATTATTGCGAGATAACGGGCTAGATGGTCGTACGAGTGGAAGCTTGGAGATACTGGCGCTTCTCTTTGCTTGCAATGGACGCATTGGAGTTTCATGAGCATCTTTAAGCGGCACTTTTGCGACGGTATGGAATGTTCTTTCGGTCAAAACACGCTTGGGGGTTGTGAAGACTGGCGCAGCTGATGATTGAGGTGCAGGGGCTAATAGTGCGGGATCGATCGGCATTTCATTCTCATCTCCATATTCCTGACTAGCCTCTGAGGGAGTGTGCTCGGGCACAAGCACAGGCTCTGGGAAGTTCTTACCCATGATGGTTGCTTCATATTCTTCATCTCCGTCATTTTCTTCTTGGCTCTCTCCATCATTTTCTTCTTGGCTCTCTTCATCATTTTCTTCTTGGCTCCCTCCATTTTCCTCGTCATTGGCTTCTTCGAAAGCTTCAGGGTCCAACATCGATAACTCATCCGCTTCTTCTGCAAGGTCGATATCTTCTTCAAGCAATTCAATATCGTTGAACTCTGGCTCACTGTTCTCGGCCTCAACCTCATCGAAAGGAGTAGATTCGTTTTCTGTCATGTTGAGCTCGTCTCGAATTCTCATTTCATCCTCGAAATAACTACTTTTGGCTGGTGAAGCAACAGCAGGAGATGCCACAGCCTTGCCCATGTCGGCATACAATTCCTGTTCCGATGGCTTTCGCGTGGGTGAAATAGGTTCATCAAGATCATCATCACATTCACTAGACTCCTCGGAGCTCGCGGCCATCCAGTCACTCAGCTGTTTCGCTAAAGGAGTGAAACCAATCTTCTCCTGGTTGAATCTGCGTGAGTACCGAGCAGATGATTGAACCGTTGCCATCTTGGGAGTTTTATTGGTACTATCAAACTTGGCAGGTGTCGCTGGAGAAGATGCAAAATTGTTGGTAGAGATTTGGAAATCGGCAAGCGGAGTGGGTGAATATTCTTTAGCCACAGAAGCAAGCTCATCCTCTGAATCTGAGTCATCATCACTTGAATTTTTCTCTTCCCTGAGTTCGAATGAACCACCAATAGTACTGTTTATAGGAGGTGAGCATGGTGGAGTGGTACTTTGAGCTTCGATTGTATCGACTACTTCATCTGCGTTGTCCACAGTCATCGGGTCGTCGAATTGTTCTTGGATACCAACGGCGACAGGTTCTACAGGCTCATCTATTTGAGGAGGAAGTCCAACAGCTGGCGAGAAAGTCGGGTCAGCAGATCGAGGTAAGATGGATGACAGTCGACCAGAAAATTCTAGGACCGGAGTCGGCAAAGATTTTGTCTCCTTTGGCAATGGACTACCATTCAGAACATTGTTCTTCACGGCGCTTGATGGAATTGGGGGAAACATGGGGCCAGGACGAATTGCGCTCTTCATTAAAGTTCTCGGAGTTTCAAATCTTGAGATCTTAAAAGTGCCGACTTTTGGAGTAGCGTCGAATATTGAAGCACTTTGATTGTTTCTGGTTGGTGAGCCTGCTTCATCAACTTTGGTGGGTGACTGTGGCCTCCTAGCCGGTGATTGAAGAAGGGAAGCTTTGAAAGGAGATGCTGTTGTTGAAGGTTCTGGTGCAAATAAATTGGGCTTAAAAGGTGATCGCATGCTGTGTCCGAATTCGAATCTTTGTGCATTTAATTTTAATGTCTCTTTGAAAGGCGATGATTGTGGTGGGCGTCTAGCAGGGCTTGTCATTGTTGATGCATTGAAAATCTGGGTAGGCTCCATTGAAGGCTTGTCTGCAAAAGATGTAGCGATATCCAGTTTCTTTTCTGCAGTTTGTGGGGGTCGACGAGCCGGACTCATCATATTAGACGCTTGGAAATCCAATTTGCCACCTTCGATAGGCTTTTGTGCTGCAAGGGATGTTGAGAAATCGATCTTTTTCGCAGTATCGAAAATACTTCCAGGCGGTTTGACAGGACTTTTCATCAATGATTTCATTGGAGTCTTCACAGTTGTTGATAATTCATCCTCAGACGATTGTCCCTTGTTCGCATTAACTTGTGTCGCTTTCTTTGGGCTTAACGGTAATGGTTTCTCTACCTTCTCGTCCTGGCCAGGCTTGGCTCTAGCACGAGTTGCACGAGTTGAAGCTGTTGCAGGCTTTCGAACCGGTTTCGCTCGTAGTCCAGTAGCTGTTTCTGCAGCCTTGGGCTCTGCTCTGGTTGGTGGTAAAATATTCTCCTTATCTGGTTCCTCAAACTTGACCCTCTTCTTCGGTCCCATTGCGCGTGAAACTGTAGCAGAAGGAGCGCGTGTGCGGGTAACTTTCTTTGCAGGCTCCTCAGTCACGGTTGGTTCTGGTTCCGCCTGAGACTCAACCTCATCCTTCCTCGCTCGTCCTCTCAAGGATCTAGCGGGTTGAGGTGCTGGCGCTTCAATTGTAGTTTTCTTTGGTCGACCTCGAGTGACTTTTGCAGGAGCCATGGTTTCCTCTACCTCCGTTTCCAATTGTGCAGCTTTCCTCGGTCGTCCTCGAGTGGTTTTTGGTTCTGGCTTGGTCTCCTCTGCCAATTCTTCGTTTTGCTCCTCACCATCATCATCTGCTCTGGTCTTTCTCTTCGTACTAGTCGTACCGCGGCTAACGTTGGCTGTTTTCGATGCGGCAGGTGCGATTCTAGCAGCTTTAACAACAGTGTCTTTCGTTGACTTTGCGGCTGCTCGCGCGCGGGTAACACGTTTGGGTGGTGATTGATCCATTGTTGTAAAATAAATTGATTTGTTAATGTTAGTAAATTTGTATTCAACCGCAAAGAGTTACATTTGATGTGATATGAATGTTTGTCGTAGCTATTGTTGATTTCAGGAAGTAGGTAAGGTAATATATTTTACATTAATGCAAGGGCAAATATTGATAAACAAGCTTTTCACCGCCCGGGGTTGCCAGATCAACGAGCATACTGCCATCACGTGTTGTAAACATTGTTTTAGCAACACGTCATTGTGGCCTGACATAGACCATCTCATGGCCTTTCACATTATAGGTTAGTGATTGAGCGTTGAAAATTATACATCATCTCAGCTTATAAAAACAATTATCATCACATACAGCGGTATATAGCCCATACCAAATACTAGATACCCAGCTCAAGTCAAATTCCCAGAACAACCGATTCAATTAGATCAATCATTCAGACCACATTTCCACAGAGCATATATCAACAAGAGACAGCTAACTCCCCGAGTTATTTGTTATATATCCTATCATTTGACGAACTTTTCTGTATATGGAGATCCTAGATATTTATTGGACTTTCTAATATCTAGTGTGAAATAATCCAAAGGTTCCTCAAGACTAATTTCAATCAATCCTCAAAGAAATGCAATGCGAAATATAATTACACCCCCGTCTTCCCTCATTAGAGTATCAATATATACACAAAATGCCCACACCATCTAATTTTCCAATTTTTTATAACCCAACCCCAAAATGCATCTTCCCCCTATGCAAACACAACACATGCGGCAGCAGTTACAGCGACAATAATGCTCATGAATTTGCTTCCTTGCAAGGCGACACCAGAAGACTTTGTGGCGATATACGCAGGATCGTACACAACATCACTAGTATTCAAAGTACCATTCCAACAGTATCTGTTAAAACAGGCAGTGCATGCATCGGGTACGGCGGTATTGGTCTTGTGAAGTGAGCGGGAAATGATAGCGCAGCCAAGGCACGTTGGCCATTCTGGATCGACGGTACCGTTAGCCATTGTGGCGACATCGTAACCGTTTCTGATGATAAGGTTGCGTTCATTGTTGCTGTACGACGGGTCAAAGGTCGATACGTTGGAATGGTAGATATAGGGGGCATTAGGAATGTAGACGATTAAAGGTGTCTGTCCCGTGGAATTTGAAGGATCACAACCGAAGAAACTGGGACGTTTGTTGAGGCCAAGATTAACGAATGTATTTTGACCAGGGACTGAAGGGAAAGCCGTTCCGTTTGCAATAGTTTCATTTTGAGAGCGTTGCCAGGTTGCAACGAGAGAAGTTCCGTTGGGCCAAAAATACGTGGTGTCTGCGGATGAATCGACCGCGAAGATTACATCCACTTCACGGATAGGTTGAATGAGCGGGTAAAGAGGAATGTTCTGGCCATCTTCACCTCCGTCGACCAGATCTAGTTGTGTAGCTTGGGCATTGCGGTTGGTTTCATTGTTGAATGCATAAAAGGGATTAGGTTGATATTGCGCTATATCATTGTTGGTGAATCCTACTTTGTCGAGAATGGCGGTGAACGCTTCAGTAACGAAGGCTGGAAGTGAACTCTGGTTGGCTTGAAGCAAGAATTGGTTGAAAAGCGTGGACGAAGTACCCATCACGTAGCCGACCTGGTCAAAACCACGAACGCATTGTTGACCGTCAGGAATGGCACCGGCGGTGAAGTTTGAACCAATATAGCGCAGTGGTGCAAATGCATATGTCGTAGGATCCCATGAACCAAGCTCAAATGGATTAAATTCGTAGACAGTAGAGTTGAGTGATATAATCTCGGTGTATGGCGCACGGCTATCAGCGACGAGAAAAGGCATTGGGATATTAGCATTTGCGAAGTTGTCCTCTAGCGCGATTGACGAAAAGGTGTAAGCCGGTCCGCCATCCGTAGCATTAACAAGTTGGAATGATAATGCACGTCCCCAATAATCGGTGACTGAGGTGTTGAAATTGAGCGGAGCATTCGCCTTCCCTTTAACTTGAGATTCAATGGTACTATAGTAATCAGCAGTACTCAAGATCTGAATGCCATCATCGTTAGGTCCTTCGAAGATGGAGTTATCAAAATTCCACACATCGGAACCATCTCGTAAAGCTTCGACGCTGCTAAAGTTGTTGGTGTAAATTGAACCGACCAACCATCCACCGCCAGAAAGACCAGCAAGATAGGTTGTAGCTTGTAGGAGACCTCCAATTTGTCCTGTGTTTGTAGAATTTGAGGTTCGATCATCGGCCGCAGCAAGAAATCCAGCACCATTCAGCATTGCACGATAACCTCCTCCGGAAATTGCTATACCAATATTTGGTAATGTGGATACATTGCCTGAGACTCTGTTGATATATGCAGCTGCATCGAATCCGGAAATGTTCATCCTCTCGAGGAAAATTATCATGGGTTGAATGGTATTATTTCTTCGTAATTCAAGCCATGATGTTTCATTGGCGGATAATTCATTGGCTCTTCGGATCGTCGGTCTCGTACCGGGACAGTCTACCGCTCCTGGTGTATAGCTCCCTGTTGGCGAATCTGGTAATGCACGCTTCACAGCTACCATAGGTGCCGCCAATACTTCAGCAGCGAGAATCTCCGGGGATGCATCTCGGGGCAAAACCAATTGACGAGCTACAAACTGATTAACCAAACTTGAAGTTAGAACTCTCTTTGGAGTAACACATACCATCACATATTGAAGTTAATGCAACATAAGCGACTATAGCTCCAAAGCCTTTCATATTGTCTTGTTACCCGTAGGCAGGTAGGGTGTTCAAGAACAAATGAAAAGGAAAACAAAATCAAGTTGGAATTATCTCGAAATCGAAAGAAGGAAGAGAAAGCAAAGATGAGAAAGAAAATTTATAAAAAATATATTAAAAAATGAACTCAAATGTTTTCTCCTTCCTCCGTGCTTGTCGGGAGATGGTGTTTTGGATTAAAGGAACTGAAATGGTAACAATGACAAAATCCAAACGAGGCTTGGTCCTTTTATATGTCCAAATGACGCAGGCCCACGCTTCTATCGTCTTAAGCTTTTAGTACCTTGCTAGTAAATTTGCACGGGAGATCTACAGGGAGTCAGGAACGACAAGTTGTATGCAGAATTCCTTCCCACCGAGTCGGTAACTTCCGTTTTGATTCGTTGAATATGATTGGGGAAGAGTAAGCAGTTGAAGTTGGTTAGACTATTATTAGATAGCAGGTAAGATCTTACGAAAGGAAGAGGAGATTTGAATTAAATCCGTGCTGCGACCTTGCTGTACGAACTACTCGAGCTATACTCTGTACACTCACTGCACAGCCAGCTGTGTATTTTACAGCTGTGTATTTTACAGCCTTGTAGAAAGTAGAAAAGGTTATGTGCGGTGGGGTGTCTTAAGAACTGCGGTGACCTCAAAGATGCATATATTGCTAATATATTGCTAACTCGATTCTGCAATAGTGAATTTGAAAAATTGATGTTCTCCGGGTATTTCGGGGATCCCAGATTATATATGCAAGGAGAGTATGTAATACTGAAGGAATGCGAGATGGATGCGAAGTGACAGCAGAGCTGCAAAAAGGGATTAACGCGTAGATCATAAAAAGCCACCACTCTTGTTACGCTGAGCTGCGGATCACCGGCTTTGAATTGGTTTATGGAGAATTCAAACAAGCCCGCTTTAATAAATACTACGGAAAGAGTCTTAACTCTCTTCAGTTAAAATCGGGTAAAAGTTCGGCGCTTGAGTTGGCAAAAGATTCTGCAAAATGAAACGCTATTCGGCGCACAGTTATTACCTCATAGGATGATGAGGTGTATCGGTAGGTAGGCAGTAGGTATGCATCTGCGATCCTCCACAAGGCGCAGTCAAATGAGCTGATATCGATTGGGGCCGGAAACAAAGAAGAAAAGACCTTGAAGGCTTGAAGGCTTGAAGGCTTGAGGATGTTTTGTTTTGAGATGACAAACCCGGTTGAAAATCCTTTATGTCGGATCTCGAGTTGTGGTTGTATTTTGTTGTATTTGTCATATTTGTCGTATTTGTCGTATACCAGTACCAATATTGGGTATGGTACAGTAAATTGTAAATATATGGATACCACACATTTGAATTGAATCTCTTGTGCATGATTGTTAATAATCCGAATTAAACATTTTCAAAAACTTGTTAATTTGTGACTAAAGTCTTGATTGTGTATCTAGTTTGAGTAAGTAGTAGTCCGTTACTATTGTAAAACAGGTGCTTTGGTGCTTTGATGCTTTGATGCTTTGATAGGGAGAGGAGAAAAGAAATAATTCCGTAGGAGAAAAGAAATAACTCCGTAGGAGAAAAGAAGTATCCCGTAGGTAAAAAAATAAAAATTGCTGTTTGCAGTAGGTGGGGCAGTGTCATCCATCACGTTTACCGCTTGCTTCCTTTTCCGAATCGGAATGTTTTCGGTAAACATGTGAATATCATGTGAATATCATGTGAATATCATATCATATCTCATATCTACTACATACCTTACAAAACAATCAACTCCATTTTCTTTGTCTAAAAAAACCTTAAACCAAAACCAGCTAAAACGATGTCGTTACCATGCGCGCGCTTCTTCTGCCCCCATGTAATCTCTCTCACACAAGTGCATTCGGAATTCGCATTCGCACTTCGCATTCTTGGACTTCTGATTGGCCAATTAAGATCAAAACTCGTTGGCTCGTATCCGATCCGATCCGATACGCTTTCCTATCAAAGTTCAATCAAGCTTAACAAGTTGTTGAACTGTTGTGTACCTCTTGGTTGTAGGATGCAGTGATCGAAGAAATTGCCGTGCGCAAGCCAAGCCACCATAACCATACATCCATACATCACAATCTCAATGAACATGACGAATATCGAGTCGGTACATTAACAAACACAATTTACGATATCATTATCGTTTGCCGAATTTCCATTTACTTATCACGAAGCCGGCCTAATAGATAACAGCCAAACCGAGGCTGTCCTTATGATATCTTTGGAAACATTACTTTGCTACGCCATTACAAACGCCGCTGATGCCATCCATTTTCTCCGAAGCTTGATCAAGCATTCCGCCGTCGCTCAAGCGCTGATAAGCTAGAAGTTTAGTGGTTGGTCGATCATGATATTGATCATGGGCGTCGAGATGAGTGAGGGGGAGCATCGTCGATGCCAAGAGAGCAAAGAAGCCTACTAGCCGCGAGCAAGTTGACAAAAAACGGAAGCTTCGGTGAGCAATAAAGTGCCGTATTGACGCAAGTGATCTTGGAGTACTCGTGCTTATCATTGCATCCTGTTCCATGAATCAGCCACGGTGGGTAGAGCTGAACCAATGGGCCATAAAGGTAAACCTGGGCTGAGAGGCGTACCGCCTCCAGGTTTTTTCGGGTGGCCTTGGCCTGAAATGGTGAGATCTCACTAGACGCCAAGAGCTTGCCCGTATGCTCTTGGAAACATTTAGTATTTCCGAGTCCTCGCTTCGGTCGAAGGCAATTTTGTCACGTTCCAAGATGCAAGACGCAATAACTGTGAGTTGCTGCTCGAATCTGCCTAAGGGTGCTTCGTGCTGCAAAACCAATATTGCGCGCTTACTTTGATCAGTTGTACATTGAAAAAGACCGAGCAGCAAGCTGAGATCGGTCCATATATACAATGCGGGACCACATGAACTCAGGGTCAGCAACAAGCTCTGGCTCGATGCGTTGCAGCGATGGAGTGTGAGAGCAGTAAAGGCCCATGATTTGGGCCACTGTCATTTCTCTGCGATAAACACCGCAAAAATATCGAAGATTGCCACAATTCATCTCGAGTATATCCTCCAAGATAATTCAAATCAGACTCTCCACGGTACCATATATATCTTCCTTAATCGTTACTCGTGTTGTAACAATCGCCACTAAGCGATGGCCGGGTACACTTGATGATTCAAAGAATCTGGCCGATGAAGGGCTTTCCACCCAGATTCTGTAGAGCCACGTCAAACATGAGCATACATTTGGCCAGGAATACCACGTGAGACTGGGGCCGGAGAGTTTAACAACAGGATGCGGCGGCAAAAGCCTCTCAAGTGTTAGTTTGCTATGCGGCTGAGTATTGATCAAATTGATGTAAAGTGAAGGTTTAGAGCTTTTCTGAGTAAGATTCCGATATCTTTTTCGTTTTAAAAGGCCGGGCCAGAAATGCTACGAGGCAGTCTTTTTGCTGTCGGTTTAAACCGATACTCTTCGTGTGTTTAATATATGGAGCTATGATCGTGGACTTGATTCTGCACGACTCTGGATAACAATTAGAATAAAGCCATGCTATATGATTCCTGATTCTAGGGTCGCATAATCCGAATAGCAGTCAGATAATGAGAATAATTTTATCTGGACCCATTGAAATGTTCACATCATTCAGATATATTGATTTCAATTCGAACATCAAATTCATTTTGAATATTTACTTTATTTTGAATATTGAATTCTGTTGGATATTGAATATTGGAGATCAAAATTTCATATCTGGTCAGCTAGTCTGGACTATTGGATATCACACATGACTTTAAAGTCTCTGTCTGAGTTAACGGCACTTGAGCTCTATTGATGTTCGAAAATTTATCTTACCGTGCCTTCTTTTCGCCGGGGTTAGTCACGTATTAATGTTGGCTAGCAATGACATTGTTTGCTTCCTCTTCAACAATGGCTATGCACTCACCCAGATGCCGATGCGTTTTTCATTGCCGGAAACGAATTTTGGGTAGATCATGACTGACGCAGAGAGTATGTCAGCATTAACAATTGATGCAAAGAGGCATCTAATTTTCCGTCTTTTGCATTCCCAGAATGATCATGTTGCTTTGCGCACTTTTCCTGCTTTATAAGCTGATGCATTGAATCTTGCTTAGATATTGCTGTTGTTGGCTCTTTGCTCAGTTGCTCTATGGATAGATCTTTGCAATCGTTTGTAGAAGATGGACGAGCTTTGCTGCATCGAAGAAATTTGAATTCTTTCTTTCGCTATCACGGCGAAGTACAAGTCCAGCACATGTTTAATTCTTTGAGATCTAGAGAGGTTCGTATATCTATCTATATATAATTTAATTATATTATGATATTAGATCATCTTAATATTTATAGAATGATTGATTGATTGATTTAATTAACGTCCACACTGAGTCAAAGACTATCTAGGACGGTTAAGAGCTCAATCGAGCTCTTAACAGATGGCTATGGGTAGTGCTATCTAAATAGCATACAGGTTTGTATATATTTTTGATGAAGGAAGTGAAAACTAATACTGGGGAGCAAAGCCCGACCTCTATACGGCATCGCATATAAAGATAAAAATACCAATCAAAGCATTACACTCATGATTTTCCAAATCCGATCCCTCCATCAATCAAATCCAAACAACCTTCCTTCACATCAACTCTTTGTCCTGTTCGTAACTTCCCAGCGGTCATGCCTTGCCTAATATCGACTTCATAGAACCCTCCAAACCATGGGGATATTGATCCTACAAGGTACCCCAATCCTGTATGTAGTATATCCTCCACCGAATTCTATGGCAGATACGTCATTAGCTCGGGTCGTTCCACGCAGCTCCTCCAAGTATATGAATTGTTGTTGTTTCGATTCGAATCGAAGGAGGTAAGGCCTGAACCTTAAAACCGAATTTGATAAATCGCGCCCGATGCCCCAGAGGGATCTTGGAGATGATTTTGTGGTATATTGTTGTAGATGATGGTGTTGTCCTCTGTTTCGTAATAAAAGTAGTATTGTAGAAAGCACAATCCAATAATGCAACTATCAAAAAACCGAGATCTGGCCTTTGCCATCAACCAACTCGGAGGCAAAAAACGTTGCGATCGGGTGCCTCTTCCTCTTCCAATCACCACGACTCCATCAAATGACTCAAACTTAGCTCTACAGACTCTAATAATTAAATAAAAGAGCTGGAGGTTCGTAGAGGACACCGCGTACAGGTGTTGAGTCTTGTCCTCCTAATATTTATAGAAGAATACTAGTTTATTATCTGAATTCAAAAGAAAGGATTTTATAAATCATCCGGATTATTAGATAATATATGAATTGAGTTGAATGATTATATAAAGTATTTGTAAAATTCTAAAAGAATACTATATCAAGATCCTCACTTAAATGAAGTATTATGTTTGCGCAACTTCAATGTTTAGCTGATACGTTCTCAATGTATGGTAACAAGTCCAGGGTCACAGTTAAATATCCCAGGATTCTTGAAGAAATACTGCGTCAAAATTGAAGTTCGATGAAAGACAATCATTAACGTCCCAAATAGTACGGGTAACGCATCCATTATCCAAGAGCTGTCTGCACAATCACAACATGATGCCCATAAATATCAAATAATCATCAATACTCCCTATAAACAAATGCTACCTAAGAAGCTACACAAACCAAACCAACAATCCACCCCTCACCTAACGAAAAAAGTTCTTAAACCCCTCCATAAGCATCGCCCTATTCCTCCCCTTCCTCTGTTGCGCCTGCAACAAATCTCCAACTACCTCCTCTCCACTAGCACTATCATCCGCCGCCTTCGCCAAATGCACCACATTCTCCTTTCTCAATTCCTCTCCATGCGCAGCCGTAACAACCGGTAATGCCAAGGAGCTCTTCCCAGACGGAGATTTCGAAGCAGTGGAGCGCTTAGAATTTAACGAATCGGCTAGTGATCCTTCACTCTTCTTACTTCTGAAACTTGTAAGACGTGCCATGATTGGACTACCGCTTGTTGAGTGCGCACCAGCTGTACCGGCGCTACTTTCCTTCTCATCAATAATAACCGCAAGACGTGAGCCATGCCTTCCAGCACTTGCATCTTGCGATAACGTGTGTTCGAGATCAGGCAATGGCATACTATCGCTTGAATTATGACGGGCTTGACGATTGAGGAGCATCGGTCTAAGACTATCCAACTCGGTCGCCGCGTGATCTTCTCCGCTCTTATGGAGACTAGCTATACTACCCGAACGTTTCGTAATGCTAGAAATGCTTGCATGGCTAATTTTACGCATCATGGAACTTGCGGATGCGCGGACCGTGTGTTCTCTGTGGGGTTTGGAGCCCATGCCGGGATAGGGGATGATATCGCGGGTCCAGACGTCTGCGAGCATGGTTTCGAGACGCACGCGTTCTGTGCGCGGAGGAGCGAGGATTGTGGGGCGGTGTGGACCGGCTAGGGATTGGGATCTGTTGATTGAGAGTTGGGAGGCGGAGCTTGAAAGGGAGGGTTCAATTGTGGCGCTTGTGTTTCTTACGATGACGCTGCGGGGAATGGTGGTTTGTCCTTTCATTGTTGTTGCTCTGTGGATAGACTTGCGGCGAGCGATGGTGCCTGTTTTGAGGGAGATTAGTTGCCTTGTCGGAAAGTACTACGAGTTTATGAAACCCACCTGGCTTTCCATAGATTGTTCCCATGGGCTTGATATCAAGTGACAACGATGCAGTCATTTCTTGCTGAACAGTGCTATCACATTGCTTGCCAGAACGATCAATAAGGCGGCTCTTCCACTCCAATTCTTCCTTCGCTGAGCATGCACTCATTATGATTTCGAAGAGTTGAGAAATGTGCTCAAAGACTATCTTCCATGAATGAGGTGCCGTGTGGCATTGTAAACCTATTTCATATGTCAGAAACATTTGAGAAGCGTAGTAAAACTAATAGAATCAAGCAAGAAGTATGATGACCTACCTTTACCATTATCAACATCCTCCACACCGAGCTCACTGATCGGAATACAAGCTTGAATCGCGTAAACCTCATCCTGATTTCCAGAAGGCTGAGCAAGAACGAAGAATTTCTCATACAAGAGAGCTATGAAGTATTGTCCAGTGATATTGTGACCCGCAACGGTATCTTTCGTCTGCCAGCAAGCATGAAGCACACCACACAAATGATTCTGCTCCAGCGTACGAATCTTGTCGCGGGATCTACTTTCCGGCTAGATAAAATCAGCAAGAAAAAGCGCGCGGCTGGAGTTCAAAGATGTACCTGACTTGTAAATACTAGATGGTCCTGTAACAGCCATGTTCTTGACATGGTAGTTACTTTTTGATGATTACCTGCCGCGGAATTCATTGTCTTATGTAATTCTTTGATTCGGAAAAGAGTGGTCTCAACAGTGGTTGAGGATTCTGGGCAATCGCAGACTGGGCTTTGTTCTAGGAGACGACCAAACAAAACCTCGTATCTAGCGATGCGATGGATAGGCTTAAATATCGTTAACATTGACCGCAAGTTTTAGGGAGGTCAGATCCCTACCTTGATGAAATAATCCTCGAAGATTCTTCCTTTTTGCGAGCCACTCTCTCGGTTGTCTGTAGAGACAATCATTTCCTCAGTTGACCGAATTGCTTGATTAAAATCTTTCCATTCATCGGTAGTTCGATATGTTGTATGAATCTGTTTCATCACTTCCTTGTGCATAATGCCATATGATTCGTACAAGAACAAGCCTGGAATCTGCTTATAATGTGTTAGTATATATGCTATCAAACAAGGTGCAGTGTCCGAACCTTTCCACAAAAGACCTTTGCAATTTCTCCCGCTACCTTCGGGTCACCAATGTGTCGGCCACGGCTCTCGGTAGACTCTGAAGCAGGTACTTCTCCCAGGCTTTGCCATCTCTTATGCCCTTTGACTGGCGGATGGCTTGGTAGATCAATCGAGACTACCCCAGAGAATTTATTGGTATTGGCCACAACTTTGACGAGTTCATTATAGAGTTCGTTATTGTGAGTCCATATATCTTTGAGCGTGAGAGCAATGGACTTGCGTAAACTCTGAGAGAGAATAGGAATGGCGAGTAAGAGACCATCAAAAACCTAGCAAAGTGTCAGTAAAAGAGTCAAGTGGAGCGGGTTTCTTGTTGCATACACGTATGAGAGCCCGGATATCGTCTAGATAAACCTTCTCGGTAGAGAGAATTTCCTCGATGACACCTTGACGTTGTTCCATGCGTTTGAGGACATCCTTATCCATGATAAAGCCTCGTGATAAGCAATTTGCATTATCTTCCGAGGCTCTTCCCTATTGGACAACATTAGCATTTGAGCTATCTCCTTGTATATTTGGAAGCATAAGCCAGGCATGTTGTAAATTGGTGATCAAAGGGAGGATACTTACAGCGTACGATGCTCTGCTGCTGTAGTCAGTTCGCTGATGACGAGAAGACATGCCAGTCCTTGAACGTGGTGCAATACTGAAGCTTGCAAGACTGGTACCTACACTCTTCATATTACTCACAAAACCAAAAGAGCTGCCCGATAAGGATTTTCTATGGCCTGGTCGGCTTTCTGTTGTGTTGGGTCTTTCAAATATGCCTCCTTCAGTTCCATTCCTTGGCATATCACAGCTGGTGGTTTTTCTATGTCCACCTCGTCGCTTGATGGTATGGAGCCATTTCTCGAAAGGGTTTGTTTGAATTGTGTTAACCGGCTCTTGGACCATAGGGGTTGGGCTGTCTAAGGAGAATCGAGCGTGACGGGCGGCTTTCTCATCTAAATCATGAATGACTTGTAAGCCAACTTCGGCCAAGTTACGCATGCTGCTAGAGACTCTGCTTCCCAGACTGCTGTTTATCGAAGACTTGTCATGGCGCCTGGTTACTGGCATTGTAGTGATATGGTCATCCGGATATTGATCGTCCGCGCCATCAAAAGAGAATTGAGCGCGTGCAGCAGCTTTTTCATCTAAGTCGTTAACAACTTGAAGTCCTATAGCAGCAACGTTACGCATGGTATTGGAGACTCTGCTTCCAAGACTGTCATCTTTGGCGGGTTTATCTTGATAGCTGGTGACTGGCATTGTAGTGATGTATTCCTCCGTAGATTCGTGATCCGGGCTTTCAAAAGAAAATTGAGCACGAGCAGCAGCTTTTTCATCTAAATCATTAACAACTTGTAGTCCTATGGTAGCCATGTTGCGTATGGTATTGGAGATTTTGATTCCGAGACTGCTATCTATCGAAGGCTTATCTTGGTAGCTAGGGATTGGGGTTGTAGTGACGGTTCCGTCTACACATTTATCTTTGACTGCTGAGTGACTAACTTCGGAATTGATATCAAAGTAGCCACAGATCATAGGCTGCCTTGGGTCCTCAAGTGTATTTAACTCCATTTTGATAGGCTTTTGTAGATCGATGGATCGATCGCCAGCGAGGCGAAGAGTATCGGCGAGATCGGAGGCTCTTTGTCTGTTCCACATTAATTTCTTTACTCGGACTGGTTCTTCGATGGGGTCCTCGATGGGGTTTTCAATAGGTACACCTTGTTTGGTGAAGTAGCTGATTGTATATCTGGTGCCAAAGGTGATGTGATTTTCTGGACAATATTCTGCTTCGTGGAGGGCCTTGATGGAGGAATCAGCTGTACAATTTGCATGCCACTCCTTTCCAAGAACTGGCACTTCCTCGCCGAATCTATCTTTGATGCTGCTTGAGGAATTGAGAACGATTGGTTCGCGAAGAGCTGTATCTTTTTGGGTAGAGGTATCAATACTATCAACTGTGTGAGCAGGATTAATTAACGCGTCAACAGCTCTATCTTCCGTGGTAAAACTTTCCATAATATAGGAGTGAACAAAATTGAATCAAAAAGGAGCAAAAGCAAAGGGAGCAAGTGGAGCAAAATGTAGATACAAAATTGTTCCAATGGACCAAGAAGAGTTTGCCAATGTAGAGTTGTAGAAGCTATGAAGATGGATAGTAGAAATTTGCTTCAATATCCCAATAATTACAAAGGGAAAGAGTATCTCTCAGGATTCAAGTCAAGTTGGGAAGGGTCGAGGAGGGTTTGTTTTAGTCTGAATATAACCTAGGGGGTAAACCCAAATGTAAGTTAAGTATGGCCTCAAATTCATTTTCCTCTGAAATAAAAGCCTTAATCAAAACACTACATCGCCCGGGCAATGGATAATTGAAAAAAATTCAGAGCTACAACATTGACAAAAATAATTTGTCTCTTGCTTGAATTTCATTTACAATTTTTTTTCCACAAAATCAACAACTTTCATCCATAGGTTCTTTGATACATTTCTTTGCATGAAGTCCTATATGATGAAGGCCACAACCTTAGAAAGGATTATATTATAATTGTTGCACCATGACCTTTCCTCGTCCACTCTACTCGAATTTGGCTAATTGCAATGCTGTGACCTTGGAAGTATCGACATATTCAGCGTTTGCTCTATCCACTGCTCAGTTCTCACTTCTCAACACAATTTCACTCCTGCTCTGTTACGAAAGTGCCGACCTCCTCTTGGGGTGCGTAAATTCTTCCTAAGATTGTGCGAAATCATCTGCTAACCAGAGAAAAGCCTCTCACGATGACTAATTTCCTTCGCAGACTCCTGGCTTGTGCCAAATTCCGAGACCTTTCTTTTGTACTTGTGACTCTCCTTTACTAGCCACAAAAGTTCGGTGACTGGCAGCTCAATCATTAAAACCGTTCACCATGCCGCAAGGATCTCAAGGAACAGTCGTATTCGAGCGATTTAAACGATTTACAATACTTCGACGACCGTTGCTGGATCTAACTGCGAAGATGAGCCCGTGACCATCGAAACACATCCTACGAGGACAGTTTCTATAATAATCAGCAACCACATCGCTGTTGTTAATGCAGCCACTGACACACAGCCTATCACTGGCTTGATGGCTCTCTAAGACACGTTCAGCAGCAATATCATGGCATGTCCTAATATAACACACCAAAGAAGGATGGTGCTTATGACACAGCGTTTGATATAAGTGTTCCCGATCTAGTTCTAGGCTTGACAAGCAGAAAACAACGCCAAGTCCCACTTTTGAAGGTGAGGAGGTCATGCTGTTCCTCGATATGATTGTGTCTACTTTCTTATCTGTCTACGTCAATCCCGCAATCTCACGGGAGCTGCGTACGTGACATTCAAATAACGCACTGCTACTTAGTATCCAAGCAAAAACACTTGCAACTAATCTTCGGGCATAACAATCAGGAGTAGAAATACTGAAAACGAGCTGCAAACGACTTTAGGAACAGCAGCAGAGCTCTCCTCTTTCAACCACCGCCATGAACTCCTCCTCCTTCCCACGGCTGCACATCCGCACATCTACTACCATTACCACATCCTAAAGCAATTCCACAACATATCCATAAGTATATGCAAGATGTATGGATGTTGTATTCATAGAGTGATGTGGAGATAAGTAATAGAGGGGATATCAATGGAAAACAATCACTTGTACAAGAGACATTAATTACTAGGATTATGAATTTTTTTATCTTTTTTTAAATCTGCCAATATGTACTCCATGGTACCTAGAAAGAAAACATTCCTCAGTGCTGAAGTGATGTTGCTATGTGTTACAAGTGTAGACATTTGCAATGTTGTTAAAGAGGGTTTCTAACTCTTCTTGATTTTAATTTTCACAAGGTTAGAGGCCATAATTACTACTCGTATATGACTTCTTGACCTCCAGATGCTCTGAATCCATTTCCTACTGATCCCATATACAAGGACAAGACAAGGGGTGGTTATGGATGAAGGGGAAATAGAGGAACGCAGAGTTATCATGTGTCTTCAGACTATTCATAATGGAGATGAATTTGTTTTGTGATATACTGTGATTCATCCATGGAATGCAAACTTCCAATCCCTTCAAAATGAAGGAAGTTTCGATTGGCAAACTTGCCATCCTTTGTAGCCATAGTAGGTCCATCAATCTAATATTACATTTAGAAGGAACCAAGTATTCATGAAATGTGTATCAAGCCATTTTATACAAGTACATTATACTATGACCACACTTGTGGTTCATCACTTTGATTAAAATGCTCGGAGACTGAAGTTGGTTCGACTGAACATTATGTATGTGGAAGCTGGAGATTTGGTGAGATTAGTCATCATTGCTACATTAGATGGCCTTACCCCGCCATTTTTACACAAACGCGTCCATCATCGCAGCCTGATCTAATATGGCTCACAAGGCTGAATGATTTCGCCTTCTTAGAAAATAAATATTAAGCAGCAACTTCACAACAAGAAATGGGATTACCTTTAAATATGGAAAATCTACATGCGCCTACAGTTCCGTCTGGTCCTACCTCTGGTCCAGCAGCTACAAATGGAATGCAAACGGATGGCCTCACATTTTCTCAACTTCAGGCTAAGAAAGACAATATAGAAGCTGAAATTAAAGCTTTGAGTGGTGTTCTCGACTCGGCAGGTTATATTTCGAGTCACATAGGCTTCTGCTAACATTTGGCAGCATGGTGTGGATATGACTACGCGGCTTCTGACACCCGATGGTTTCCCTCGAGCAGATCTAGATGTTGCACAAAGTAAGGTATTCGAGCCCCAAAAGTGCCATCTGGACTAATTTCTCCTTTCAAGTTAGAACTACTAGATCACGAATAATTCATCTCAAAAATGACTACAAAGCTCTTATGAGCGTTATTGAGAAGCATATTCATCAACATTTTGCAAGACTTGCCGAAGACCCAAAAACAGAGGAGCCCGTCGTCGGCGACGCCCAGGCTAGTGAGATTATAGCTTCTTTTGATGAGCCAGCACCCTTAGATCTACCATTCGCGAAGGTCAATAGTGTTGCAGCCGGTAGCCCTGCTGATGATGCAGGTTTAAAAGCCGGGGATACAATCAGAAACTTTGGGTACGTCAATCATGCGAACCATGATGGCTTAAAGAGGGTTGCAGAATGTGTACAAGGAAATGAAGGCGTATGTTTTCTAATTCACTACAAGATATGCGAGAGCCTTACTGATCTCTACCCATAATAGCGGGAGGTTACCGTGAAAGTTTCCCGGGATTTAGGACGCCAAGAGTTACAATTAACTTTGACGCCACGAAGAAACTGGGGAGGCAGAGGTCTTTTGGGTTGTCATATTCTGCCATTGTAGTCCAGAATCATGACTGCTATCATAATATGGCAGGTGCTATTCGAGCGTAGGAGTTACATGGCAGGCGTTTGGGTTCTGGTTGGATTGTAAAATGGAGCGAGTTTGGCCCAAATACTTTCCGTGTCAACGCATGAGGTTAATTTATGCATCTACGGGGCCATATTCATATGATACCTACTACCTAGCTACTAGCATAGCAAATCCTTTCCTGAGAAATGCGTTTTCTGTGTCAAAGTCAAGCTACATGGCTTGATAGAGAAGCGATAAGATGACCTAATCTGATAATGCAATATGCTTTTGGAAACCGCTCATAACTTTAGCCGTATTCGTAGTATCCGTACAAGTACAAAGAAATTGGAATGGTGAAACCTTTGATCTGACGGATTTACGTAGACGAACCCGTTTAAATTCTTATTCTTCGAATCATATACATTCTAATAAGGATTTATTAGCAATAGTATTATGATTCACAAAATGCTTTCAGATTTTTAAAATTCCACTTAGTTCCACTGTTTGTTCCAAAGTTTTTGATATGGTTGGAAGTGAATGAATTAAGGCGGCAGAATAATACGAAGATAACGTGACTTAGGCCAACTTTCTCGATTTTTCCATTTTTCGCTTACATAAAGTTCGCCCACCGCTTTATTCTCACTAAAGTTTTGGTCTTATAGCAATCAAAACATTCTCACATTCTCACCACCCTTGAAGACCAAATCATACTCCACCACGTCCACGACGAATTTTCAAAGATAACAGGTACCCCTCGTCCTTTCCAACTTCACCACTCATCGATTTCATTTTCGCATCAAAAATTTCATTTGCGCTGACACATTTCATCAACAGTGTGGACATTTGCGAGCTCTGTTCACCTAAACTTCTACCTAACGAAAACATCAAGAAATCATGGCGGAGGCTTCTGCTCAGGCTCCAGGAACACCAACCTTCAAGCTCGTGCTTGTCGGTGATGGAGGAACCGGAAAGGTAAGCAGGTCGAGATTGCGGATGATTTTATCGCCCTCGTCATTGTTGAGTTGGATGCCATCGTCGCGAGATTTGCGCCTTGATTCCAACGATATTGGCGAGCGATATCTCGAATCAAAGACTAATCATCAAATAGACCACTTTCGTCAAGCGCCATTTGACTGGTGAGTTCGAAAAGAAATATATCGCCACTCTCGGTGTCGAAGTCCACCCCCTTGGGTTCACTACCGTATGTTGCGATTTCCCAACCACGATCCGAGGCAAGGTTTACTGACATCCGCAGAACTTGGGAAATATTCAATTCGATGTCTGGGATACTGCTGGACAAGAGAAGTTCGGAGGTCTTCGTGATGGATATTACATTAACGGCCAATGTGGTATCATCATGTTCGATGTTACTTCCCGTATCACATACAAGAACGTTCCCAACTGGCATCGTGAGTTTCTCCAAATTACTGTGCTAACCCGTCCTCGAGCTAAATCTTCCTGAATAGGTGACTTGGTTCGTGTTTGCGAAAACATCCCTATTGTCCTTACCGGTAACAAGGTCGATGTTAAGGAACGAAAAGTAAAGGCCAAGACCATCACCTTCCACAGAAAGAAGAACCTCCAATACTACGACATTTCCGCCAAGTCAAACTACAACTTCGAGAAGCCTTTCTTGTGGTTGGCCCGCAAGCTCGTTGGTAACCCAACTTTGGTATGGATAGAACTCCTCTTCTGCTCAGAGTGACCTGGCTAATATGTACTAGGAATTCGTTGCTGCACCAGCCTTGGCACCACCAACTGCACAAGTCGACGAGGAGCTCTTGAAGGTTTACCACAAGGAGATGGAGGACGCCGCAGCTATGCCACTTCCAGATGAGGATGACAACGACTTGTAAATGGACCACAATAATGTCCAGAGGACCTTCGATCATTTAGCAGTATCTTAGATCGTTCTTTTTCTCGGTGGTATTTGCATTTCTCCTGTCGATCGGATTGCGGATAGAGGTGGATGGCGCCTCCCTCTTTTACTGGGCAGGGCACATCATAGGCCAAGGGGTACGCTGGGGGGGATGGATTGGGAATTTTACGAGCGACGAACATCTTGAGATGGAATTAAAATTAATTCTCGAGATATTACTGCCATTGGCAGCTTATGTAGCTAGAAGCATAAAATACCATTAGTTCTTTTGATAGACAGCCTTACGAACTTAGAGCCTTGTAAAGCCTTGTGTGAAATAATGTGGTTAAAATGTGATCGGACATGACCTAGGAATATCACCGAAGTAGGTAGGTATGAGCAGCATCTCTCACTACATGCCAATTTCATATTTCATCTCTACTCTCTGCAGTTCACATTTGACTAAGCCAGAGAAGGAAGCTCGGATACAGGTTTTTAAGTTCTTACTATTATTCCTCATCATGCTGTTGCTTATCATCGATTGGCCTTGGGTTCCAATTTGTTCCACAGACATCTCCGAATCAGGATATACGAGTATTGCATTGAGATCCCAGCCAACAAAACCCCACGCCACGTTCTCAAGCTTTGAATAGAGGCTGATAGGTTTGTCCAAAAGAGTTGCTTAATAGATAGCTTCCGAAATCTCCCTGAGCTACATGCAATATCAATTGTAGAACGAAAACGTTAATTTCTGTTTGTCTTATCTATCGACCTTGGCAGTTCCAACATCTATCATTGGATCTGCAATATGATGATGCCACCCCGTTATCCCTCGTATTTTCTACTCGATTTTATTGCGTGAAACGATGATGAAGTCCTGCTGCTCTGCTCATCAAGTGGAGTATGATGCAGGCCCGTTGCATAGTGATAAAGAGCTAGAGCACATCAGGAAGGCCGTTAGGAATCAACGATCTGGAGGCGTTTTGGAACACTTATAAATATCGATCACCCAAAGCTATTCATAACATCTGTGGACGATATGCTCATTGAATATACTTTTCGTATATAGAAAATGATTTCCCGAATCACAGCAGGATTGGCATTGTTCACGGTGGTGAACGGTGCCAAAATTACTCAAAGGAACATACAAGCTAATCTGGGAGGCCGAGGAGTTCCAGCAAACGCCACCGGGGTAAAAACTCTCGTTACACCTCAAAACATAACAATTCGTTATAAGGAGCCTGGGAAGGAAGGTGTATGTGAGACCACGCCTGGTGTAAATTCGTACTCTGGATATATCGACCTTGATGCGTACGTAAATCTTGGCACTTGACACTTCATAAGAATTGCAGTCACAGCATGCTAAATGATTTCAGCAACTCACACACCTTCTTTTGGTTCTTTGAAGCCCGAAACGACCCTGCAAATGCACCAGTCACTCTTTGGCTGAATGGTGGACCAGGTTCCGATTCTATGATTGGTCTCTTTCAAGGTATGCAGCGATTTAGACAATTCCGTAAATACAAGCTGACATTGCCAGAGCTGGGTCCTTGCAATGTTACGGCAAACCTCACCACTGAGTTGAATCCTTATTCATTTAGCGAATATTCAAATTTGTTGTTTCTTTCTCAACCTCTAGGCGTTGGGTTTTCGTATGGATCAGAAGGTGTTGGGAGTCTGAACCCAGGCAAGTCGATTAGTGCCTCATTCATGAAGATTGCTAATTCCTATAACAGTCACTAGTATCTATGAAAACGCTTCCTATGCTGGGGCACAGGGAAGGTATCCTGTCATCAACGCGACAGCTCTTGATACTACAGACCTTGCGGCTGTGGCCGCTTGGCACGTTCTGTAAGAAATATCTTTTCTTCGCTGGTGGCTTGGAAACTAGCTGGCCATGCTTCAGTATTCCGAATATTTCCTCTGTGTCTTTCTTAGTCCATTGTATATATTGTATAAGTGACATAGCTCAGTGCTAATTTTTCTAGGCAAGGATTCCTTGGTGGTTTACCCCAACTCGACCCGGCTGTCAATCTTACCACGAAAAAGGAATTCAACCTATGGACAGAGTCTTATGGTGGCCACTATGGTCCCGCCTTCTACAAGTACTTCTATGACAGAAACCAGGAAATCGCAAATGGTACTATTGCAGGCGTCCACCTAGACTTCAACACTCTTGGTGTTGGTAATGGAATCATCGACGAATACGTCCAAGCACCATTGTGAGTCAGATATGAGTAGTTATCTAAAATCACCAACATCTACTAATCATGTGAAAAAATAGTTATCCTGAGTTTGCCGTAAACAATACATATGGCATCAAGGCTTATAATGACACAGGTATTTAATGCCCAATGGAACATTCGTTGCCCATACTAATTCATTAGTCTACAACTTTGCGAAATTTGCTCTTTATATGGGTAACGGCTGCCTTGACCAGATTAACCTTTGCCGCGCGACAAACTTGACGACGGCCGCGGATCAAGCAATATGCACTGAAGCCGAGAATATCTGCAGAGATACCGTGGAAGGAGTCTACTATACGTTTGGAGGACGAGGAGCCTACGACATTCGACATCCCTATGGTTCGTTTCTTTGTTTCGCGCATTCTCAACCCCTTTTCCCTAGATTTTCAAGAGCAACGATGATGTGGCTTTGAGCTAACAAAATTTTCCAGCTGATCCAACTCCACCAACCTACTTTATGGATTTCTTAAACTTAGCTTCTACGCAGGATGCTTTGGGTGTCAACCTAAATTACAGTGCGGACTCCAATTTGGAAGTTTACTATGCTTTCCAGCAGACTGGAGATTTTGTCTATCCGACTTTCTTGGAGGATCTAGAATACTTACTCGCAAACGACGTTCGAGTATCACTATACTACGGTGATGCGGATTATATTTGCAATGTAAGTTCAGCCCGAAGATTAAGAAATCCAAGTTAATACAACTAGTGGTTCGGAGGGGAAGCTATTTCTTTGGCCGCGAACTATACTCACAGCGCCGAATTTGCGGCAGCAGGTTATGCTCCTTTCATGGTTGATGGAACAGAGTACGGAGAAGTGAGACAGTATGGCAATTTCAGTTTCTTGAGAGTCTATGAAGCAGGTAAGTCATATATTCCTATACTTATCTATACCCAGTCCTTGATTAACTTGCTAACTTATGTGAAAGGCCATGAAGTACCGTACTACCAGCCAATAGCAAGTTTGGAATTTTTCAGGCGCACATTACTCAACCTCGATATTGCGGATGGAAAATCGAGGCTTACTAGTAATTACTCAAGCCCAGGTACCGCTTCAGCCACCCATACTGAACCTTTTGTCGCTTTGCCATCATCAACATCAGGTTCTAGTACGGCAGCTGCTGGGCTACCTAACTGGCAAAGATAGAGGAGGATTTCTGTCGAAAGTATAATTGCCACTAAGGATCCTTGTGTCGGGAAGTGCATGCAGGTCACGTGTTGACGATCAATTTGCTTTTCATGAACTTACTCGTGTAAATACAAATCAATATATTACCAAGACTTCATGGAAACTTTATGGAAAATTGACTGTGAAATAAATATTTCCAAAGTTTAACCTCCTAAACAAACAGATACAATTTCATGAAATGATTAAACTAATTAATAAAATATGTCGTGATGATAACAATATCTGTTCCGGGGTAAGTGGAAATTTCTTAGATTCTTTAGATTCTCGCTTGCGTCGCGGTTCCCCAAACGCGTCAACCTCATGCATCCAAATTCTCCTATCTCTACTCCTTTTTACTCCCCAATCCATTTTATTCGCACAGGAATTGGCATTTCTGTTGCGGGGACTAATTTTCCATTACCCATTCTTCAATCATATGTTCACTTGGTATGAATATTCGTTAATATGGACGACGCGACTCTACCCCCGATGTCTCCACCCCTCCCTGAACCTCACACTCAAACCGATTTTAACCCTTTACCTAAATCTATTGATCCTCAAATCCAACCTCAACTTGAACTCCAAGCCGAACCTGGACCTGAAATCTCTGCCTGCTCAGACAATAACGAGGGAGCGGAGCCAGCCAACCCTTCCCATGATCCCACCGCAACTGTTCCTCTAAAAGAAGAGATTCTTGATCATGAATGGAAATTGGAGGCTGGGAAGCAGAAAAGGAAACGAACTAGGTATGCGGGATTAAATGACCAGGCCTTCAACAGCCAATTGTCAAAAACCTTTGATCCAAACTCGGGGTGCTTGCTCTATTATGTATAATAGCAGACTTGTGTGCTGACAAGTCTGAATCTACAGCCCGGAAGACCAGGCATTCCTGGAAGCTCAATACAAGGAAAACCCGAAGCCGAATAAAGCAGCGCGTGCGGAAATCGTCAAGAGTGTTAGGTTAAATGAGAAAGAGGTTCAGGTATGGTTACTGCTGAATTGCTGCTGTACGTTATGACAAGACGCGTCTCGACTGACTGGCGGATCTTTCTAGATATGGTTTCAAAATCGTCGCCAAATCAATCGAAGAAAGTCGCGTCCACTTCTCCCACATGAGATTGCAGCCTTTGGCCTTGGTATAAATCCTCTGTCTTCTGATCCTGCATCCGCAGTCAGCTATAGTAGCAGCCAGGAAACAGAGGAGCAAAACGAATCCTTTCCGCCACACGAGCCGTTGGACATGCTCGATAACGAGGAGGAGACTATACTTGCACGGGACGTTCAACAACCGCCGCCACATGAAACGACTCCAATGATTAAACCTACAGAAACAATTGCGGAAAGGGCTGAAGATTTAAAAATGGAAATCAAACCCAATACTCTTGTCTCAGAGACATCCACGAAGGAAACTCGCCCTCAATCTGTTTCGGAAGCCTTGTCCCAGTCCTTTTCCGCTACACCTGGATATTTGGCCAATCGGTGGAATAACGTGAACCCGTTTTCAACCCCTGTTGCTGCTCAAAGTGTTATGTTCACAACTCCCGCCATGTAAATAATCCTACTTGAACCCCTCTATCACCGATGAGCTACTGACAAGGTTGCTCCTAGTTCTCGACCAGTTTTTCCATCATCTTGTCCTGAGAGGATCACAACAGATACGACCCCTACATCTCGTGTGCGTCTCTCAACTGGCCTCGATGGTAGAGCAGAATTAGTCGAAGGAGAAATCACCCCTCCCCGCCCACATGCTGAACGGCCTACATCATCTTTGTCAAGTGTCATTCCGCTAAAGCGCATGCGAAGCTTACAACGTAGCCGCAGTGCTTTGCCTCTCGGATCTTCGTCTTTCGGTGGCCCTTTTATGCCTCGTTTACCAAGCGGTCGCTCGCGTGATGCACGAACTTGGGAATTTTGTGCTGAGGGAGAGCCTCGTGATGAACTCACAACTCAGGCTGAAAATGAGTCCAATGGTTCAGCGATCGCGGCTATTAGTCTTATCCGCTCGACCAGTGGCGGTGCTTTGAAATCTAACCCTAGCAAACGAAACACGCCATCTCGAGCGAATCCGCAAGGAAAAAGGCCTAAGATGGGTCGTGCTTCATCAAGTGTTGCGAGAATGCAAAGCGGAGTCAAGAAACAGAAACAGCCTGCTAATGATAAAGATCCATTGATGAGATCTCCATCAGGGGACTCGGACAAGGAGAATTGGATACCACATCAAAACGGCGTAAACCCACGTCGACGACCTGCTCATATTAGAAAAGAGATTGAGATACAACCGAAAGGAATTCTCCAAGAAAATCTCAAGATTCCTACTCATGCAGACTTCGGCGTTAATGGAAATAAACGAATAAAGAGCGGACATGCTGAACCTCAGGTTTACGAGGATACAGGAACTAGTGTAGAGACCCCCAAAGTCCCTGATGATGATGTTCAGCGTTTTATGCGAGGCTCGGCGAGCCCTAGTAAGAAAGATGATGTCGACTGTATACAAGGACTTCTATCACTGAGTCAGGGAAATTGGCGGTAATCAGGATCCTGCGTGGTCAATTATACGAGAAATGAATGTAATGATTCGGCGTCTTACCAGAGCTTGGTCGTTTGGGGTACTGGTCAATTTTTGGGAAAGGCAAATAAAATTGGTGTAACGGTGTGGTGTGGTGTATGATTATTATTTTGGGTTTTCTAACATTGGGAAGATGCGATAAATGTTGAGTTAATGGGAACAAATCTATGGTGCGAATTTACCTACTTGCGTAGGTGAGTGCTTTTGTAAATTGTTATTTTTGAAGCCTTGACAGAGAAATTGGGATGGGTTTTGACCTGCTAGCTGAGGCATTGTCATTTGTCTATTCTGACAGTCATTGAGACAATCCCCTTTTTGAATTAAGCGAATACAATCCATCGAGTTACAATAGTAATAAAACTACTATTATTTGATCATATTCAGACACTAGTCATGTCATTGACTCTATAAATATTGCCATGCTATTGCCTCGAGACCTTGTGAACCCTTTCCCATTCACTATATATGGTGCAATAATTGTTTTAATTTGCTTTTGATTTCTTTCTAATCCCATGCCAACCCATCTACTTAACAACGACACAATACCTTCCTAGTTCTTCAACCAGCTTCAATTTATCAAAACCATTTCTGGCATATTGGGTACAACAAACAACACCCTTGCAATGCCACACATTTCTGGGATACAAGCACCACTGCAAGAACTTCGGGCTCTGGATTCTTACATTGATGTTGATTTTGCCCAACTTTTCAATTCTTCTGTTTCTATTTCTGATGACGGATCTGAAATCAAAGGAGTAATTGACAAGCCTGGGTCACGTTCTGGTGATGGAGATGAAATTGATACTAATATAACTGTGGAGCATGAGGTCATTGTTGATAATGAGGAAGAGATTGATCCTCTTACCGTTATCACGAAACCATATATGTTAACACCAGAATCATCACTTTCCAGTTCCAGATCTAGCTCTATGTCTGCCAGCACGACTCCAAGTCTGAAGGTGGATAACACAGCTCAAACTGTAGTCATCTCTGGCAGCGGACATAAAAAGGTCACATCTGACAGCACTATAGTTCCAGATATCGACGGTCTTCAGCGCCTACACGAAAGAAAGATCTACAACCAAGGTGACGAAATTACCAGACCCAGCACCCCTCCTGCAAAGCCAATAATTCACATTCCCACAAACCGCATTGAACTTCGAGCACTCTACGAAAAGTTCCCCGATATCTGTCCCAGCATTCCCGCGCCCCCACCCGCTTTTTTCAACCGACGATTCAACCAGAAAACTTATCTGGAAATTGTACGATCGACGCCAGCCTCACCGCGCAAATATGGCCAACCAGATTCACATCGTCTCGCCGAATCTTTCGCCTCCAGAACACCTCTCCCAATAAAAGTGAACATGCATCCCAGAGTGGTAAAAGAGAATCTGCGAGAATGGTACCAAATGGAAGGATTCATGGCCAAATGTCGACGCGACGAGGAACTCAACCCCTATCCACATTTAAATCTAAATTCGGGATGGAACCGCGCACGCGTACAGGGAGAACAATGGCATGATAATTTTTCTCCGTGGCAGGAACCAAATAAGAAGATTCTGGAGGTGGTACAGATGCAAGAGCAATTTTTGAGGTTTTCGTGGAGTGAGCAGGTCGATTCGATTGTGGTTGATGGGGGGTTATCGAAAGGGATTTTTGAGAGGATTTTTGAGGGGGTGGATGCCGAGAGGGAAAGGATGGAGGGACGCGGTCTGAAGAGAGCGCCTAGTGCGTGGTGGGGGAGGAGGAAGAGGGTTTTTTATGATATGAAGGGGAGGGGGTTTAGGGAGGAGGTTTTTATTAGGAATTGTCTGATTTGGGATGGGGTGGAGGTTTGGGCTTCTAAGGGTGTTGATGGGGAATATGGTAAATTGAAGCGGAAAATCGATCAAGTGGAGAAAATGGCTGTAGAAGCGGATGATTCCGAAATGACACAGATCCAGGAACCACACGCAAAGAGAATGAAAACACATCGACGAATCGCACAAGTAATGAGCGCAGCATGGCGATCCAAACGGCGAAACCAGGAAAAGAAAGCCGGGCGATGGACCGATGGGACCCCGTTGCAAAATCGTATGTGGTTAGAGTTCCATTGGGTATTAGATGCGCCGGATTATCATGATCGACGGTTTTTTGATACGAGGGATTGGTCGCGGATTTTTACTGAGAGGGGTTGGCCGGGTGTTACGAAACTTCGTGTTTGGGCGGAGTTTTATCATGGCTGGGGTCCGTTGCAGAGTTGGTTGTTTAGGTATACGCTGGCGGTGCAGAGACAGTATAGGGCGTTTAGGGAGAGGGAGAGGGAGATGGAGAGGGAAGGGCAGCAGAGGAGGCAGTGGGAGTGGGCGGGTGGAAATGGGAATGCATATGAGAATGGAATGATGGATTCAAGGTACGGGTATGTTGGGTATTATGGATGAGATAGTGGTGACTGGATGGGATATTTTGAACATTTGGAGGATTCGAAACTCCCGGGATAATGCGATGATTAGATTGTGTCTGATCATTTGGGCGTTTAAATATCATGGGACCTGTAATGCGCGGGGTCAATACAAACAGTCTCAAGTTTCTCATGAAGTGGGACAATGGCGCGTTGGAAATGCGGAGTATCTAATAGTTTGGCGCAGTTGGAGGATTTGCGTGGTGTTAAAGAGGATTTCGAGGGATTTATTGGGTAACCGGTCTTCTTTTTTTAATATTACGTTGGTAGCAATTCGAATTCAAGAAAGTGCTCTAATGGATATTGTGGTAGAAAATCAGTGGTCATATACTTTTTGTGAAATCTCGAAATTGAGAAGAGCGTCATATGACTCCTATTTGCGAGTTCAAAGTCATCTAGCGGCGAGCAGACGAAGAATATTAAATTTTAAACCCAGATTCATCAGAAGCTTTCAATTAGTCACTCTATTATATCGGCGTATGTTGTAACGATCTTTCTATTACCACTGTATTCATCCTGAAGTAAGAACCTTACATATCTCGTTGATTGATCCATTATTATTGGAAATTAATATTTATTCTGATGTACTTTGATAAATAGTGTTTGCAATTGATAGGGGTTTATAAAACGTATGAAATCTATGTCAAATCTACCTTCAGTGAAGAAGTTGAGCAATGATGTCCAAAGGGATAAAAACAAAGGAGAATCTTACCCACGCGGACACAACAATAGCATTGGAGGTCTTGTTTCCTGGATCTGAAGTGATTTTTAGGTAGTTTCTGGATGAAAATATGTAAAGACAAGCATCTATTGTCACCACTATCAACAAAGCATCATTAGTTGTTATCCTTTCATCCTTTGTATTGTAAGTATAGAAAGTACAGAACCTTCAAGCCCGGAACACATTCTTCTATCTCTTGCACGAGCCAGACCAATAAATACTTATGATACTTCTTTCCATTCATCTAATTATGAGCAAGCAGAGGTATGCTTCGTCCTCAGGCTGGCACTTGAATTAACGTAAAATCTACTCTCGTGCTACGAAGATTGCTGTCTTTGAGTTTTGCACTATAGTGGTGTGTGGAGATGTAGATGATAACTTTGAGTCCGCAACTGCAACTGATCCATCAATGATGAGGCCTAGATTTAGAATTAGAGGCTAAAGCAAACTCCTTCAGCAGATGTGAGAAAGTAGCTTGCAACTCATTGATATGGTGAGCTCCGACGTAGCATATGAAATATCCGATCCCAATATAGAATAGCGGGCGCTCCGAAGATCCAGTTTAGTGGTTATAGTCGTCAAGATGTAAAGTATAACAATGTTATGAGAGAAGAAAAATTTCCTGTGCCATGTATGCCAAAGCTCAAATACACCTTGAAATCTAGACATTCGATGCAGATGTCTTTTGACGAAGAAGAACTCACAATAAACTGAAATACAATCTAACCTTATCAAACATCGAGGCAAAGTATGCATCCTCCCTCTAAGGAAACGCTGCCTCATCTCGAGGGGAGTGCTTTCCCCATGGGCCGTTGCGGCAACCAATTTATCTGATATCCAGTAGATCCCCAGGAGACGACGCACTTTCAGCGCTACTTGGTGCACAGTTATGCACGCCAAATATCCTTGATGAGATCGATGACAACCGTGTCTCTATCCTCAATATTGGAGTAGCAATTGCAAGATGAGCTCATGCATTCTTACCGTAACCTGTAGATACTCCTAGATATCTCCTCGAATATGACATGTGGAGTATCAAAACGAAGTATGCTCACTTCGTGACTCGGTGGCTAAAGTCGAGATAAACACACCGATATCATCATAACTCTCTTGGAAAACTTCAAACTATGATTACATAACTTGAGTATAGGAACTGCATTCCGGATTTACACCTCTCAGAAATTACTTCCTATGAGCTAATATTAGGTGGGATTAGATGTCAGTCTTAATGAGCTGTATTTCTCCTAAGCCCTGCTTTTGGGGGACTTTTAAAGGTTGTAGGAAACAAGTTACTCGAGTATAGTACCAGGATACAGTAGCAAAAATCACACTAGACGCAGAAAATATTCTTTTCCATATAAAATATCTGATCACAGCCAAATCAAGCAAAAAAAACACATCAAGTTACCAACACTAACAAATTCATGAGCCAACAAAATGCCTCACGTTCTTGATTTCCTATATATACCGACATTTATTCTTACCGCTACAGATCTGCTAACCCATCGAAGTACAATTACAGTTTGGGATCGTCATCTTCTCCTCTTGTAGTCATCGACATTTGGATTTTGCCCGTACTCTGGCCTCTATTAATGGACCTGGTCATTGCCAGAATCCGAATGTCCAAATTACACCAAATACTCGAAGCTGCTTGATATCTGACCAACATGAACCATAATCTAAACCAAACCTTCCTCGCGACTTGAATTCCTCTCATACCAATGAAAATAATCCACTATTCCCAATCGCACGATCTCGGCACCTCAAATCTCTCGCAGGCAAACCTCATCGTCGTTTTCCCCAGGTGACGCTTTCCAATTGCAAATACTCACACGCAATCAAATCATCCCAGCTCGAATGTGCATCAGATGACGAATCTGGAAATAAGTGGATGGACGTAATACCGATGATTCTGCAGCAGTGAAATAGAAAGAAAGGTGCTCATTGCCATGTAGATTGAAATCTTCAACTAGAAAGCTAATTATACAGCAGAGCAGCATAGATATCTAGTAACTGGTGTCCAGTAACTATCACAAGGCCATTCCTAGCAAATACAACCAGAACTTTTTGCGAATCGATCAGCTTCCAGTAGCCAGTAGCCAGTAGCCAGCTAAAGATTAAACTTCTGTCAAAATCGTATAGCAAGGTCACTCGTACAGCTACCGTTGCCGTGCAAGTAACAACATGGCTGCTTTTTGCGGATATGAAAGATTTTCGGAGCAAGCAAGTTATACTCTGAGAACTAGAATTTCCCGGCCGTATCATTTATTCCAAATCATTGTATTTAGCCTGTAGTAGATTTGTCAGGATATATAAAGATATATTACTTCAAAATCAGTTCCGGGAGAGAGATGCACAGTGACTCTCGTGAAGTTGTGATGTGATGACTGCAAAGAGACCCGGTTCTTGAATCCGGGGTACAAAACCCCATGCTTGATGTAACCTTAGCAATTATCGACGCGAGACTGAGGACGAGATGTACTTCGTACAGATCGATACTCTAAAATAATCCGAAAGACCTTGGCTCACAAAGACGAAGTAACCCTATAACGTAAAAACACCGCCAAGGAATTTCCGAATTTCTGCACGCATGCTTATTCATCCGCGCATGCATCGAAGTAAGTATAAGTAAGTACTCCGTATTGTAACCGTATATCCCTATTGGCTTTCTATATGATTCAGCCGTATCAAAATCTTACATCGCCACAAACCATTGCATCTATACGAAGAAACATGCTTACCATGTATTTATCCTTCGTATATGCCATGTATAAATGCACTCCATACGTACCCCTGATTCGTGATATTGGAGTTCGTGGGATTTTAAGAAGTACTAATATTTGGTTTTCCCATCCATGAGAATTACAAGATTTGATTAATTGAGCCTCCAACATTCCAACATCCAACATCCAACATCCAACATCAACATTAAAAATGTACATCATTCCCCTCATCTCCCTCTTCCTCTTCCTAAGCGTGACATCATGCTCACCACTCCCCCAATCGGCGCAAGCCGCCACCCCACCACCAGAATGCGACGTGATTCCCACCTGGGAAGTGACAAATTTCATCTGGTTCAACTCCTCGCACAATCTAGATTGTGTGTACCAGGTCGACGTCCGTGAGTATATATCTACTTATCCATTTAACATTTACCTGCCACCCCCCCTTCCCCGCTTCATCTCCACAAGAAAAACATGTAAAGCCGCAGCTAAGAATCCATCAAACAGCCAACGTATGCTTCAACAGCACCCCCAACGGTCTCGTAGGCTGCGACGGAAATCTAGGCCCCTGTACCGAATGCGGCGTAAATGGATGTTACACAGGGCTCCCCCTACAACCAGCGGGCTACGGACCCCCCGACGACATCAAAATATCCATCAACGTCCCTCTGGAGTATAACTACTGTGAACAGAGTAATCCGGTCGGGTTCCGCCGCTACGATGTAGGGAATGGGATTGTGTTTTGCGCTGGAGTGGCGTATCGTGTTACCTTTATTGGGGATAGCAATCCGAGCTCTTCTCCAAATATGGGACGTATTGATTATGAACCAAATTATCAGTGGACTTGTACGAATGGGAGCCAGATTCAGGGTAGCGGGAGTGTGGATTTCGAGATGGATTGTACTTATGACTCTGGGAACAATGCAACTTGTGTCATTCCTGATGGGGACAGTGTTGTTATTCCCCTTTTAGCTTATCAGATCATTTAGACCATATAGCTTTATGGAATTGACTTCCCAATAGAAGAAAAAGGAAAGGGGTCAATATCGCATCGAATAAATAGACCAATAACCCATAAATCCATGTACCGCATTGTGTTTCAGAAATATTTCGGTGATTGACAGAGATGGTCACCGACGATAAACAGTGAATCACTGTAAAGTCTTTCCTAATTTCCCTATTCTCCCTATGTATTAATGTATATATCTCTATCATTAGAATCTCATGAACTTAAAGATCAAAAAGCTGTCTAATATCCCTCATGGTATCATCTGGATTCTTCACACTGTGACCAATTGTCCTCTTATCCTCATAGATCTCAAAATCATTTCCTCCCTTATAAGTCTTATCTCCAAAGAAATGAATAGTCGTATATTCGATACCGCCTGGGCGCTTCGCATCGTTCTCAAGATGTTGAAGACAGTATGTCTTGTCCCAACCAGTAGGGAAGACATCGAAGGAAATTTGACCACCGATTGAGTAGCTGTATTTCAAGGTATTAGCCTGGCCCATCTTACGAGTTCTAGAATCTTCAATCAAACTCACGTCAAGTCCAAACCAGTAAACTTCTCCCTTAACGCCTCGATAAACTTCTCTCTAATATGATGTTCCTTATCATAAACTTCATACTCATTTCTCTCCACAACACTCGCATTTCTGCCAATTGGGCTAACATTGATCATGCCGTTTCTGAACTCGATAAATGTTCCTCTCTTTACTGGAATATCCAAATCCGCAACATAATGCAAGATAAATTTGACCAACTCCTTGTATTGAGTCTCCCCAATCCATTTGATGAAGCTATTTGATTGAAGTGGAACACCGCTCTTGAAAGCTGTGAGACCGTTTTCGGCGAAGCAGAAATCGAAGAGGGAGGTAACGGGGATCTCAGCAGTGCTGAGTTGTTCTTGTTGCTTGGCCATGTCGCTGCCACCTACATACCCGATGGCGCATTTTTGGCGAAGGGCGGCAAGAAGGGAGAGCATTTCAGCTGAAGCGGACTATAGGTTTCAATGTTAACTGAGGCATAGCAATAGGTATAGAGAAGTTGTGAGTGACGTACCAACCGCGCAGGAGAGAGAGTTCCATCAACATCAAAGAGACAGATGGTATTTTTGATGGGTCGCTTTGCGAGAGGGGGAAAACTGGCAATTATTGCGTCTGTCATCTTGAAATATGTTATTCTGGGGATTAGGTTAAAAACGAACGAGAGGAGTGATATTGAGGTATTTGAGAAAGTTGACAGTTTGGCGGTCTGGTTATTTTACCAGGGGGGAACGAGGGGCATTATGTGGATGGCAGGGATGAGCTGGTCAAGACGCTAACCTAGCGAGAACCACTGGGGCCCCCAATTATAATTAAGGAGTATCCTACTTTATACTGACCTACGTTCCTACAATAGTAGACTTTTTAAATGAAATAATATAACTTTATAAAAAAATCCATTTATACTCTATAACCATTTAGAAGATCTTCAACCACATACATTCTCCCTACAAAAGTCTACTTACCGTAGCAGTCACATTATCACATTATTTAACTTAAAATATCTACCACCGCACGAAACAAAGATAGGTCAGGACTCAGGATTCAGTAGGATAGATACTCCTACAAATAAAGAACTCTCAATCATTTAATCTACTCTAAATCTATTTTCAAAATCCTATAATCCTTTTACTTTCCCAGGACATCTAACTCACAAATCATCGAAACATGAACAGAAAACACACAAAAGAAGCCATCTATACTCTTTCTTTCATCCAACCACTTCACCCAATCTAAAGATTCAAACCTCGAATTTCTCAGGGACATATTTCAAAACTTCATGATTTCTCTCCAAGTGTATCTAGTTAACTAATCCTTATATTATTGAAAGCGAATATACGTACATAAAAGAAGCTATGCTTGCTGTTCCATCCAACTATATTATTTAAGATAGCCAGTAAAAATACAAAACATCGCTTCCCAATAACTCCCTCTTTAAATGCTTTCAAAGTCATCGGATAAGATAGCCCATTAAATATATCAAGATTTCAGTTACCGCGATGATATCACGTCAAATACAATTCGTCGCTAATACCTCTCCCCGCACCACGAATCAATACTTCCTCCTCCTCATCTGCCAAACTCCAGGCTTGGTATAATAACAGGACCATATTTAGTGGGAGGACTAAATCCTCCATCCCCTTGCACCACAAAGTCAACAGCTAGACTCAACTTTGCCAATCCGGCATTCCCGCTGCGCATACTTCCATTTGCACTCATACCTCCCATTATTGTATCCGGGTCGAAAGCTACAAATGCTACGTAGTTTCTCCTACCCATCAACTTCTTCATGTCTCGTGGTCCACCATTAGTGTCCGTCTGAAATATTTCCATCATATCTTCTTTGGTATCGCTGACTAGGTTTGTGGTTTTGACACCATTTTGAGGAACGTAAAGTGGTTTGTTGTTGTGAAGCATTTTGAGAACATATGATGGAGGTGGAGCGGCGACGACTGCAGATGCGATGATTTGATACATGGTTTTGTGGTTAGAGGGATGAGAAGGATCGTGGACAAGACCTGCACCGCAACAGTTTACGTCTTCGGATGAGTCAGTAACTTGTAATACTTTAATAGATGCATAGAAAACATACCGCCAGATAAAAACGTCATCCTAATCCCTTTCTGGTGGGAAATTCCCTGCAATGTCCGTATCAAATACGTTCGCTCCAAATCCTTACTCTCATGTGTCCACATATCCCTCAACTCATCCGCAATATCAATATCACCAAATGTATTTAGCACACCTCCCATCAATCCCGACTTCCCTACAGCCTTTTTGATGTGGGAAAAACCAGTTGCCACGGCTTCTTTACCTCCCACCACTCCAGCCACGGAACTTGTGACTTTGCCGAGTAAGTTGTATGTGCTGTTAACCGCCTTCTTACCGGTGGCCATGGTATGTGCAAGACTTTCTACGGCCTCAAGTCGTGGATATATCAGAGGCACCGATATCATCCATATACAGTGCTGTACACTTGGAGGTAGAGTGGCTACTTTAGGGAGGATGCCTTGATAAGTAGGACCCGCGAGAACCTGGCGTTGAGTACGTTCTGATCGACAATCTGGACCTACCACAACAACTGAAGGTCCTAGATATTTAACAAAGTGCCAGCCAGTTCCGGTGATTGTGAATAGATCAATGTCTGTGCTAACGTTTCGAAGGATATCAACTGTAGTGTGGTGTTGGAATAGGAGGTACATCTCAATACCAATACGACCAATGTTTCTGAACATATTGGAATTTTGCATATATTCTGGATAAGAGCCGTAACCATCAAAACTTAAAGGTATTAGTAAAAGTAAAGAAGGGGAGCGGCGAACACTTACATATCATGATCATCAATCTGTAGTATGTGAGGAATTTGAGCAAATGCCTCCCTCAAGTATGGCTGATCAAAATGACTGGTATAATAATGGAAGTAAGCATGGGAGACTTCCTCCTCGTGCCTTGCTGTCCATGCTGCACTTCTTCTGTTCTCCTTGCCACTCATAGCAAGCCATTGCTTCAGCAAAGGGATGTCCTTCCATAGTCTATCACCATAAATTTGATCTCCTAATCCCAATTGCACATGGAAACCACCACACTCTACATTTTTCTGCAAAATATCTTTCCACATAAACCCGATGCCGCCAAGTTTTGAACGCTCGTTGACTGTAGTATTCATAGCAAAATCATTACCAGAATGTGCAATGAATCTCCAATTCGTCTCGAAACGTCCAGCTACCAGAAACTCATATCGCGTGCAACCCAAATGCGAGGTTATAGCATAAGTCCATTTATCACCTAGACCTTCTCCCATCTTCAAATCTATATCATAACGGTAGAAAACCCATCTTCGATGTGTATAAATCGGGTTCGGTCTGAGCTGTCTGGGATTTGGCGACAAATCAACACTTTGATGGATATGAATAGTTGGAGGTTGTGGAGCATCCGTTACAAGCATTATTGTACCCAGCCATATACCGTTCTCCATATCCATATTTACATATCTTAGATAAGGACCAAAATATACTCCATTCGTGGGTACAACTTTATACATGTCGACTCCTGCACTAGGTGGTGGTCCAGAAAAGCCAGCAGTAGTTGGCGTGCCTGACGCCATACTCATAATACTCTCCGGATAGCCAGGGGTGTGTGGAGGAAATCCAGGCGAGGCCATCCCTTGAAAGCCAGGAGAGGCAAGGGATTGTTTACTGAACATACTTAAGCCAGGGGATGCCATGGGGTTGCCATATCCACCATAGGTTGACAGGACTGGCGAAAGCGGAACATCATTCAGTGGAGTAGGGCCCTTGGGGAACTCCCATTGAGTGGCTTGGGTAGGGAGATGGATATAATAATACTGACCAGAGTTCTGATCAAGATGGGCAATCCAGCCCTCTGGAAGTGGTGGTGGAGATGTTGGACCAACACCTTGAAACGGAGAAACATTGGCAGGCTGAGCCGAGGGTCCAGCTTGAGCGGGCTGCTGTGGAATCTGTTCCTGTCTTGGCTCATTTGCAAATGCAGGGTGGTCAGGATTATTCGCGGGTGTCGCTAAAGGTGGTGCAATATTTGGTTTCGGCGTAGTGTCTATAGCAGCGGGTGGATTCGTCCGCTGTTGTTTCTCGACCGGATATGCTCGGGAATTGGCAGCTCCAGGAGTCACACTAGAATACGCTGGCGGAGGCTCTTCAGCTGACATTTGCATCCGCTGAAAGTCTTGTTCTAAAGAATTGACCGGTTGTGCCGAGCCTTGTCTTTGCGGTCGAGTAACAGCAGGTGGAGATGCCGATGGGGTAATCTCATTCAACCCTTGATACACTCTAGGTGGTCCATGCGGGGCATTTTCTGGAGACTCTGTTGGGGTCCAGGGTCTTGCGGGAGGCGATTGGGGCATTTGTGGGACAGGTGGCGGCGCATATTGATTAGCTCGCTGAGCAGCGGCTGCATTATGCGCCTGAAGGCTACTCAAAGTTGCAGCACCTGCAATTCCAGATGCAGCATATCGCGCCTCTATGCCACCTCCTGCAAGCTCGGTTGGCGGATCGATGGGAGTTTCTGGTGGGGGCGGGGATCCTCTGGTTGCTCTAGTCGTAGAGGTTGAAGCCGTGGAAGCGAATCTATTCATATCATTTTTCGGAGTTGGTGATAGTATTGAAGGCGTCCCATTTGAAGACGTGGGTTTAGGGATGGGTGGTGGATAATAATGCTTGTTACCCTCTGAGTACGCACTTGCGCCAGCTTGAGGGATTTGTTCCTTTGGCGGTAGTCTGCCAAACATTCCATCTCTATCTGGGGAGCTTATCTCTGGAGAAGCGGGCAAAGGCTGCGGTGCATTTCCCCTTCTTTCAGATAGACCTGGGCCAGTCCTCTCTGTCGGGCTCGTAAATCGTGGTGCAGTATCATATGCGGCTGGCCTACCACTTCCTCCAGATGTTCTATTTTCTTGATCGCTCAAGTCAATTCTCTGTGGGGCCTTTCTTCGGTCGTCAGGATAAGGGGGATTTGGTTTTTTCTGAAAGAGGTCATCGTCATCGTCGTCATCAGGATATGGTAAAGGGCTTGCGGAGCTCGAGGCGCCTGGTGGTAAAGGAAATGTATGCTTGTTCGCAGGGGGTGGGGATGCAAATCGACTCGACGAGCTGGATTCCGCTCGATTTCGGGGAGGGCTTGTCGGCTTCACAATCCTCAAAGGTTCTATGGCGACCGTAGGACTATCACAACCATCACCGGGACGTTGCATGAATAGCTCATCGCTGGGTCTCCCAGTGCGCCTAGCCATCTTGTACAAAATATAAAGGCTCCGGTAAAAAAACTCGTTAATAGGGTGTAAAGTCTTCTTGATATACTTTCTGTGTTTAACAATTGCTGAATAGATGGTTGAAATAAGAGCCAAGCTCTTTGCCGGCAGGGCGGGGGTAAGTTGCGCCAGGTAATATCAAAGCTTGCGGCGGGCCACGAAAAAGGCCTGTAGGGCAGGAACAGATAAACGATAAGAAAGCCTGTCAAGAAGATTCAACGACCCGCTGGAGATATCTTCACAGCATGAAATGCGAAACGGAAAAGTTCTGACATAGAAATGCGTGCAGAGTGACAAAATAAGGATAAAGGGCTTACAAGGAGAGAAATCCAACTTGGTGAATAGGTTTGGCGGGCCAGAATATTGTATCGAAATGAGTGAATCTGAACAAATGACGAATAGGAAGGGCGGGGAGCAGTCAAACCCGCACAACCCAGCTTTACCCTGAAAACCAGTAATGGTGGAGAATAAGGCAAACACCCTGGCACAAAGATGGGCGGCTATGAAGCCTGATGGGGATTTTTGATGGGCGAGGACCCGTGGTGTGATGGCCCTGGTGGGATATCTACCTATCAAAAGTAACAAGTAACATGTTGAAATACTTATGAAGGCATCCGTGATATTGATATGATTGGTATTATGTGATTGTGATATATTCCTAGATGCGAATTTATGATATTAATGTGAAGGACAATATGAAGTACATGAAGTATAAAAGTAAAGAGTTTGTCTAATTTGGTTGCCGCCCAAACTAATTCATTAGTGAGTGAGTTGACTAGATGGTAACAATGCCAAGCGTCAACTTGATTCTTTTCCTTCCGAGTCCCGAGATCGTTTCTGCGATTTGCTAACTGTGTACGGAGACATGCTATAAATTAGCATTGTGATCTGTATAAGGTTGTCTCGTTTTGAAGTGAGTAAGCTTAATGTTACTTCTATCCCCAGTTACATTAGATGTTAGTGTATCTTCGCTTTGAACCGCTGTTGGAAGCAGGAGACATAGTAAAGGAACAATAGGACAGCTACTCCCACCGCTTCAATATACCTACCTACCTACCTACCTAGATGAGCATATGGAATGTTGATTTCGAAATTAGTACATCACAATTAGTTGGCTTATCACATGGAGCACTTTTAGCTCATATGCCTATAACACCCTTTAGTGTTCGAGGTTAGATACAACAATCAGATTGTCTTTTAGGATAGGATGCTCCGAGTCAACTTCGAAGTACTCGAGTATTGCATTGTTGAGAAGTCTTCCGATTCAAAATCTCAGTAGCCTACATCCACATCCAAACTTTGATAATAAAGCTTTAATGACAACCTCATAGCCAAATTAATAGGCCTAAATATATCGAATCTAATGTCCTGCATGTGCATTATCATCTAACGTAAATACCTAGTAGATGTAACATTATCACAGCTTGCATCTACTCCTTACATGTATTCTCGTGCGATGTGCAGGGACTAAATTTTGCCTGTTGCCGTACCATTGCTGTACGAGAATTGTGAATTTCAGGGGTTCACTGAAAACGCGTAAAATCCACTATACGCGAACGCGTCCACGCGACTTTCTACATATCAATCAATACACGACCCATTGATTTTTACTCACCATTATAACTTCCTCAATTTCTTCAACTTCAAGTAAAACTTTTGCAAATAAGCAAGAACATATTTGAATTGAGTTAAAATTTCTACAGACATCTTCAATTATGCCTTCTGTATTAGGAAAACGAACGAGGAGTACAACAACAATAGCAGGCACGAATCATTTCCGATCCATTTCAAAAACTTTCTAACTTTCATTCTACAGATTTCAAAGTCCGATCAACACGCGCAAAACGTCAGACGGGAACAGAAATATACAATGATGAGAATGAAAGCCCTTTCATCACCCGTAAGAGGCGCGATGAGGTCGACGACTCCGATGCCGACTCTATGGAAATTGATGAATTATCGGAACACATACCAGTAAAGTCCTCGCCCTCGAAACATGGACTCGCAGGCAGAAGAATCGCATTACCGAGAACAATAACGGAGGAATCATCGAAGACGGCCCAAACTCCTACTCCTCAAACACCTCGACATCGAGATGCGCTCTCCAAAAAAGTACAGATAACTCCTCGACATCGGGTCACTATTACTGGCAAGCCAATGACTCCTAGAACTCCTCGGACTCCTGTAACACCTGGCGGTTCCATTGCGACAGTATATAGTCAAGCTCGCCAAATCTTTACACGCAGTTCGGAACCCGGTCGACTTGTTGGTAGAGAAGCTGAAAAGGACGAATTGAAAACTTTTGTACAAAATTGTGTCGATAAAACGAATGGAGGATGTATATATGTTAGTGGTCCACCTGGAACTGGAAAGAGTGCTATGATCAACGAAGTTACGACGGAGTATGAAGAATCGACCATATTACACAAGACATATGTCAATTGTATGAGTATGAAAACGTCGAAGGATTTGTATGGTATATTGTTGGAGTCTTACTGTGGTGAGGAAGAAGTTTTGGAGGGTGATGAAGAGAAGACTCTGCAGAACATGTTTGTTTCGAGGAAAAAGAATAAGGATGTTTACCTCATTACCCTGGATGAAATCGACCACATCCTTACTTTGGACCTGGAAATTTTATACAAGCTGTTTGAATGGTCGTTACAAAAGTCATCGCGCCTCATTCTCATCGGCATTGCAAATGCATTAGACCTTACAGATCGTTTCCTACCAAGACTCAAGGCCCGAAACCTACAACCGCAACTATTACCGTTTCTTCCATATACAGCATCACAGATCAAAAATGTCATCATGACACGTCTTAAGTCACTTGTTCCCGCCGATAGCGCGACTCCAAATTTTGTTCCATTCCTCCATCCAGCGGCCATTGAGCTCTGCTCTCGAAAAGTGGCAAGTCAAACAGGAGATTTACGCAAAGCCTTCGATATCTGTCGAAGAGCAATCGATTTGATCGAGACAGAAACTAAGCAGAAGCACGAGCAAGAACTAAAAGAACAAGTTCTACTCGATAGCCCTTCCAAACGAATCTTGGAAGACAACATCAATCTGTCCTCCATTTCCAATACTCCTAGCAAAAATACCCTGCGGCCAAGAACCCTAGCCCAATCTCTCGCAACCCTCACCGTCGAGACTGCTCCCCGCGCAAGCATTTCTCACGTCAACAAAATCACAGCCTCCACATTCGGGAATGGTTCAACTCAACGTCTCAAAACCCTCAATCTCCAACAAAAAGCCGCACTTTGCGCCCTCCTCGCCCTCGAATCCCGCAACCGTTCCCAATCCTCCAATCTCCTCGCAACACCCTCAAAATCTCATAATTTAGCCCCAACAATCAAGCAATTGTACAATACATACAGTATGCTCTGTACCCGCGATGCGATTCTCCATCCATTAACCAGCACGGAGTTTCGAGATGTAGTAGGAAGTCTAGAAACCCTATCACTAGTGGCCGCAGTCGACGGAAAAAATGGATCTTTCGTGTTAAATGGAGTGCGAGCAAGAGGGAGACCAGGAAGAAAAGTTTTCGGAACGGGTGTGGGTGTAGGTGATGAGAAGAGGGTGGCTAGTTGTGTAGGCCAAAAGGAGGTTGCGGCTGCGGTTGAGGGATTGGGAGCAGGGATTCTGAAGAGTATTTTGAGTGGTGAGGGGTTGGATTAGTGGTTTTGATGGGTTTTGGTGTTGTGTTGTTGTTGTTTATGTTTATTGCATAGCGTTGCGTTGTGGGGTTTGAGCGCTTTGTTTTGATGAGTATGCTGTGTTTCGGCATGGTATGGTATGCTATGGCATGGTGTGATGAAGCATTTATTTGGAGTATTATATTATTGCATAGGGTGGTGTCTGGTTTCATGACGAAAACCACGCATTGGAAAAATTAGGATAAATGAAAGGAGTAGGTTGTATACTACTACTTATTTGTATAGGTGTAGGAATACACAATCAATAAATCATTCATTATGATAAAAACCACAACCTGAGTGCCCGAGGAGGTTTCCCATGTGATTCCATGAGTGATCTTCAAGCTATTGTCCTTTCCTGACGCATGTACGCATTATCATTACCTACCTACTTGACCATACCCCCAAAGTATCACATTCCCTTCATTTCCCACCCTGTTCCGCAACAGCCCCTACACCTCCACCTCCACCTCCACCTCCACCTCCATCACCCACTCTCTTCCTCCTCACAACCCTCAACCCCGCCCCCAAAAGAATCAACGCCTCCACTCCCAAAACCACCCCCAACGTAACCATCGCCCCAATAACACCCGCCACTTCCCTCGAAATCCCCTTACCCTCCCTATCCCCCAATCCCAAACTCGAGCTCGAGCTCGCGCCCGACCCCGAATCCGAAGAAGCACAAACCCCGCTCGACTCCCCACAAACTCTACACCAATCTCCCACGTCCCCCACCGCAAACCTACTCATCTCCTCTACAAACGTCTCGTACGGTAACACGACCTCACTCTGATTAAACAGGGGATACGAAACCAGGGGATTTTCCGACGCGGGACCATTGGCGAAGGAGAAGCGCACGGAGATGGAGGACAGAGGCGGATAGGAGGATTCTGTTAGTGTGGAATTGGTGAGGAGTTCGAAGGTCATGGAGGAGGCGTAGTTGACTATTTGGGTGAAGTTTTGGGAGAGGCTTGAGAGCCCTGAGAGCCCGAAGAAGGAGAGGAAGGTGGCGTAGGCGCCGAATTGGATGGTGAGGGGTGTGGTGGAGTGGCTGGTTATGGTGGTGTTGAGGTTTTGGAGGCTGGGGGGAGGGGGTGTTAGTTGGGTGGTTGGGATGTGGTGGGTGTGGAAATGATGAAGATTGAGTGATATGTGCTGGAATGGAGAAATGATGGATATGGATTTTCGTCTGATGATTTTAGGTGAGTATGATGGATGATAGACTTACATTTGTGCCGCCAAAGTCGATCCTGAAATAGCACGAATTGGCTCCGAAGCATTGTACGCAAGATTAAACTCATGATTGTTGGCTAGAGATTGCAATTGGGAAAGTGTCTCATCTGTAAGAAGATCATCGGAAGGAATAGACGAATTGTGAATGGTAGAGACGTGAACATAATCGTAAACTAATTTTGTTAACAATGCCAATCATAGTAGAGCAAACAAATCTTACTTGTGTAGGCATTCTTGAAGGTATTCTTGGTGGAATCGAATGTAGTATTGACTACAGGAAGAATGCTCTGGTAGAAATTCTTGGTCGAATTCAGGAGACTTGTATATTCTTCCGAGTAAAAATAGTTATTGGAGCTAGTAATAGCATTTCCACAACCACTTGAGCCTTGAAGCCATGTCGAGCTCTCAGAATTAGCACTGCTGGATGCTGTTGTAACAGCATTGACAGGAATGAGTTGGAAACCACCCAAGGGCGCTTCAACACTTGTGCCATTGGCAAGTGTTTGACTTCCCAACGTTGCGCCAACAGGTGGATATAAACCTTGAAGGAATCCAGCTGCAGAGTTTTGAAGGACATTATCGACTGGTGCTTGGACATTCAATTGAGAGGCCTTAGCTATGTCTGAACTGATTTTGTAGATAGGAGAAGATGCATTGGAATCGATATATCGGTTTCGATAGAAATTTCCAGAAGCATGTACTTGAGCATACCCAAGATCTGTGAGAGATACAGGCGGATAGCTTTTCGTCGTGCGATCTCCGTGACGATGGTAAATATAAACACCTAGAACAGTTTCTGAGGTGGATTCTTGTCCTTGAATTAAGGGCAGAAGTGCAGAAATTAAAAGAGCTTGCTTGGCCAACATCTTGAAGGCTAATGTACTAAACGAAGACGACCGATAATCAAGCAGACAGGCCAAGCCTGAAACGAGTATTTACAGTACTTTAAAAAAGAAAAGAAGTAGAACTAGGGAAATTGAAAAGTTGAGTAACTTTTGGACAAATGCCATGTTATATTAACTGTTTCTACACGTATTAGCCGGGCCCTTGTTATCACACCTTCCTTATCTTTCAAGCACATCTCCTCGCAGAACCTTTGATGTATCATCCGGAGATACATGGATATCTATAGTAATCAAACAGCATCAAAAGTGTGATCGATATCCTAGTTCCCCTTAGTCTTCCGAGCCAATTGACCAATCAATACCTATACCTATCTCTAATTCTTGGAGGGGTTTTGAAAAGAAGCTCCACTCCCACTTTTCCCCTCACTAGAAAATTTGTAGTTCCCCACCTAAGCAACCATTAGAAATTCTTCTTCTGCCTTCGAGATCAAATGGGAAAACTTACCCAATTAAAGTTATTAACCTCTCGAGTGTTACAAATTGATATGATTGGAAAATTATTCGCTACTTTGGTACACATGAATACCACGGAGTCCGCCTACGCTTTTTGATCACAAGCGGGGTATCCTTTTGTATGAATAGTTCCCTGATTCTAATAGAATCAACGATAGCTTGAATAGTTCCCGTTACCTTATATCAAGCTTTAAGAAGCGCCGATTGGTCGCGGTTAAAAGCTTTTAAAAGAAGAGCTACCGGCGCTAGGTATTGTCCGACATGCAGAGATCTTAAGATAGTTAGTTATATTATGTAATTTGTCTAAACATTGAATCCCCGTCTCGTTGAAATATAAGAACATGTTCCCAGCAAACCCCAACGGATATCCTCCCTCGCATCACTTTGTTTAACGCCAAAATCATATGGTATCTCCCGCTCATGAAAATTCCCTACGAAAGAAACTCCAAACCGACCTCCATTACATAAACGCCTAATAGTTGAACTAACAGACTGTTTTGTATATTCGTTTCCACTTTGGCCATGCTGCTTTTTCTGCTCGCTCTTCTGCTATCAGCGCTGGTAAATCTAAACCGCGCACTCCAGTCTGTAGATCCATATCCATGGATCTCATGATAGAAGTTCTGTACCAAACCTTATATCCAACATAGAATACAATGACGATGGGTGCCGCTAGGTAAGCTATGAAGAAGCTTTGACACTGTTCAAGTGCCGTCATTGCCTCGTAGTTTGTAGGCCATGCACCCGTCCAAAATTGTGCAATAAGAATAAGAACATTGAATAGAAATCCAATCCAAGAACCTATGACACCTGGCTGCGAACGAAAGGCCAATTCGTCTAGACTATGACCTTGAAGTCTCCAAGCTCGTCGAAAACGGATATGGGCGAGACAGATAGATCCCCAAGTAAAGATCGAAGAGAGCCCAGACAGTGCTAGCATCCAATCTAGAACAGTTCCTTGGGCACCAGAATTCGCTGCATATGCAAGAAACCCAAGCGCCGAAGATACGCAAATAGATACAATAGGACGTCCTTTACGATCGACATAAGCTAAAATCTTTGGGGCTTGTCCCTGGTCTGCTAATGCCGCAAGAGTCCGGGAGGACCCAAATATTGAGGAATTGCCGACGGATAACACAGCAATTAGAATAACCGCGTTCATAATAGAAGGAAGTACCGTTATTCCGGCGTTCTGAATAGAAATAACAAAGGGACTTGCGGCAGCGTTCGCACTACCAGCATTGAGGAGTCTTTCGTCGGTGTAAGGAACGAGTAGTCCGACGAGAGTAAGCGAAACGATATAGAAAAGAGTGATACGCCAGAATACTTGTTTCACGGCCGTTGGCAACGACTTTCTAGGATTCTGTGTTTCGGCGGCAGCGAGGCCAACCAATTCAGTGCCAGCAAAAGCAAAAGCTGCTGTAACAAAAACACTACAAAGGCCTTTGAAGCCATTGTTGAAAGCGCCTGGATTATGCCACAATTGACCAGCTACGTAACCTTCTTCAAGGCTACCACCACAGTTAAGGGTTATAGCTAAAAGACTATATATGCGTCAGTTTTATGTTTCGGATTGGAACGTATCTCCTAATCTGAAAGTTGGTACGAAGAAATATCCCAGCTATTTTGAACTATCGGAGGATGCGAATAGACAACAAACGTACATGTATCCAATAATAGCTACGACCTTGACAATAGCAAAGAAAAACTCAGCTTCTCCGTAACCTTTCACTCCGAACATGTTTATGCCGATGATTGTAAAGAGAAACACCGTGACAAATATAGCGTGGTTATATCGCGCTGTCGTATCCCAAAAATCGATTGTGATAGATGCCGCAATAATTTCCAGTGGAAGAACAACAAGCCATTGCATAGCATAATTCTATTTGATACGAGTTAGTTTCCCATGCCAACCACCATATTAACTAGAATGCCTCATACCCAGCCCATGGCAAAACCCCACTAGTTAAAATGTTAATAAATATTACTCATTAAAACAGGGGTGATACAACTTACTGCCGGATCCAAAAATCGTGTCGAGTATGCTGAAAACGATCCCGAAACGGGGAAAAGAACAGCCATTTCACCCAAAGCATGCACCGTACAATATAACATAAGTCCAATGAGTGTAAAGCATATAATAAGAGATGCAGGCCCACCAGTTGCGAGAGATTTGCCCGATGCAACAAAAAGTCCGGTACCTGTCCACGAAGACGACTCAGTAACAGTTCATTACACTTCATGTCAAGTAACTAACCTATTGAGCCTCCGATTGCAATCATTTGTAGATGCCTCCCTTTTAATCTTCGCGCAAGGGGAGAGTTTGCCGTTGCTGCCGCCGCAATCTTGGCGTGAAACACTCTTCCATTTGCGCCAACGACACCGGGCGGGGTCATTGTGAGACTTGGATCTCTTCTGAAGCTGTCCACAAAGCGACGTCCAATACCATGTTGTATGTGCGTTATTTCTTCGTAACTTGGCTCCCCGCGACCGCTACTGTAATCCGGAGTTGTAGATTGGTCCTTATCAGGGTAGGCCAAACCTTTTTCAATATCGTTCATCCTGAAACTATTCATCTTGATGTATTTATGAATTCGATGCTTATGTGGTCTGAGAAGCGTCGACGACCTTTAGTAAGAATATCGCTAGTCAGTCAGAAGATATTGCCTCAGAGGGAATCAGTGAGGCTGAGTTGTTTCGAACAATCAGGAGAGCAACTGTTGGATCTCTCAATTAGTCGCCTGCAGCTTAAAGGTCGTGCAAGTATAATCGGGCATTTTTCCAGTGATATCCTACATCATAGATCACAGGATAAGCACAAAAGTTGTATAAAGAGAGCTCGAAGAGAGAGAAGACGACAACAATTCTTAGCCGGAAGGTATAGTTATCGAAAAGTAAAGGCTTATCTTTGCAGGATAATTGCTGGGTGTGATTGGATGTGTTGAGCTTGATTTGGGGTACGGGACGCTAGGGCTTATAGAGATTATCATGCCTAACACCCTGGTAACGGGATGAACATCATCAAATTGTAAGATTGTCGCAAACATGGTGATTTAAAAATGGCATCAAATGGTCCTAGATGCTTCAGAAGCTGCATAACATTCTGTTGATGTATCACCGTTGCCAAGTAGGGAAAATAGGGGTATAAGATCTTAACTGCTGGGCAAATCTTGGTGTTCGAGCTGTACACAATTTGTACGACGGCCCGTCACACCGACTGTAAATTATTTGAACAGCTTCATTGTCGTCCATAGAAGACAGTAATGAAAACCATGTGATCGGTGCCTCCGGGTGTCTTTCTTGCGTACAGCGCTTCAAACGTCGTCTTTTTAGAATTTGCCGTTTGGATCACCGACTTGTCAAAGCTGCATCAATTGAAATGCGAACCATATGTCTGTGTACAATCTAGATTCAAGCGATCGACATTCTGGGTTCGGGCATTGCGCTACTTAGAGCAAATAGTGCATAAGTGTTCAGCTACAATGTAGAAACTGAGTCAATCACCCAGATGCAATTTTATTAATAAAACCAAATGTAGACATGTAAAATATTGTATTGGAAGAAGGTACTTCATATACAGTAGAAAAGTACATTCAGCTAGCTCATTTACACTATTGGAATGTATGGAGTAGATCCGAGTAGATCCGTACATAAAAAGTACAATAGTCTGACCACGAGTACAATACTCGAGTAGCAGGATCTATTTTTAGATTGCCCAGATTCATCAACGTGGGTAATGATGAGGAAGTCATTCAGTGGCCCACTATTTAGATCCGATAAAAATACAACGAATTTACATGATTATCATCCATCATATACAATTTTCCTTTTTGGACGTCACGTCCCAGCATTCTTCACTTCCTGGATTTTAACCTCCTTCACTTCGGGCTTTTTCTCCGGTTCTGGTAGAATCTTTCCGTCTGGCCCCCTGGGCTTCCTCTTCCATCCAGTAGACAACAGTGGACCCATCTTGAATCGCGGGAAGGCATGTGCTTCTGTGTTAAGGACTATTTGGTCCAAGGGAAGGAGGTCATTTGGCGAAAAAAGAAGATAAAAGTATTTAAGAGTTTCAGCCTTGATAAAGTTAGCAAATTGTTAATAACAATAACAAGCAAACTATACTTACAAGCCAGAAGCTTTCCATATTGTCCTTGGTCTGCGGAGGCAGAATATCAGCATCAGAAAGACTCGTAAATCCACCACCCTCTCCAACGGCTGTATGGTTCATGAAAGACCTGAACATCTCCCATCCCCACTCTCTATACATCTCGTCTCCCGTTATTCTCCACATATAGAATAGTGTTTCGATAGTTTCCGGCCTCTGAAGATTGTGGTTATCACTCTTCTTTATAATAAAGTCTTTCCGCCACTCTTGATTTTCAGGGTCGTCAAAATTCGAAGGTGCCTCGTGTGGTGCATTTTCCAGCAGAGGAGGGCTATCAATGTTGAAATGTGCGATTTCGGGAGCAAGCCCGGTTGCCATGACCTTGTACATTCCCCAGCAGGTGTGCGTCAACTCTCTGGCGAGTTTCATCTCTTCATCCTTTTTCGCGCTCCAACTTGGTAGCTTACGTGCCTCAGCCTCCGTGATACCACCAGTAGCGCCTAGGGCAATCGTTCCGCCCATGAAACATACCAAGTGATCCATTTTTGGTGAAAGAGAGCCACCCAAACCTTCAGGTCTCTCTGCAAGAATGGTAAAACGCGAAGGGCTAGAGTACGTGATGAGATGCTTGCGAACTCCCTTGAGTGCCTCGTCCCAAAGTTCTTCATAGATAGGCTCTTCTTTTGAAGTTTGAAGATACTGTTTGATCAAATACTCGTAATATGAATCGCCACGGCTGCCCAGACGGATGTTTTTTCCACGGAAGTGTCCGGTACTAGCGTATATGTAGATTGGCAAAAGTCCATCCTCCATACCATTGTCATCAATGATCTTCATCACCTTCTCAGCTTTTTCCCAGTATTCAGTTTCTCCAGTGAGTTTGGTAAGATATTTCAGTTCCAATTGCAACGTGGCTGCCTCTGCTGTGGATGACGCCCCGCCGTCGTCATGAGAGGGTACACCTTTGTTGGTCTTAAGATTGACACTGGCGAATGGTATTCCAGAGGGAGATTCAAAAGCGCCAAGCAATCGATCAGCTAAATCCCTTGACTTTTCCAGATATAAATCCTCTCCTGAAGCTCCTTCATCGTCTTCGGTCAATGGAGCTAAGTGTGGATATTCCGTGGAGAGATAATGGGCGGATAGAAGACCCCCGAGCATGCGAATCGTAGTTTCGAATGTATTAACTTCTTGGTCTTGATCGTAGTCCAGCGAGTTTGTAATCCATTCTCTTGCATGTTGCACTCTGCTTGTCAGATTCATTAACATCATCGTATCCAAAGCATCCACAATTATCCAACCCATTCCCTTCGGCGTCATTTGCTTCCCGTGTTTCGAGATTGGATGGAACTCATCATATCCCCATGCATATCGTTCATATGCATCCCAACTCAAAATAAAGGCCTCCTTGACTCTTTCCCTTCGGTCCAGCCAATCAATTGCCTTAGGTCCCTTTTCAGGCCGCTGCAGCCATGTCCATTTGTCTTTCGATTTTTCTTTCGTCACGTCACTAGATCCAAAGAAGCCTAAGAGGTACAACACAAAAACCACAAATGCGATGGCTCCAAGTATAATGCGCCGCCGCTTGTAAATAGGCAGTGCCCTCCTGGAGGAGGCATATGAGTATGGCTTGTCTTTATACATCGGCAGCTCCCTACTTTCCCCGAGGAGGTTTCCAACTCGGTCTTGTATGCCACTAATTACTCCTCCACTTGTGTTTGCCGTCGATGATCTCGCGGTCATGCCAGAGGCCGCCCAAGCTCTGTTTTCCAAATTCCGCTGAGGGTCTGTAAAAGAGGGGACGTTCTTCGGTATTGAAAAAGTGGACATCTCTTCAACAGCTTGCTTCCCAGACTCATAAGCTTGTTCGCCTGCTTCTTTAACCCTTTGAGTAATGTTTGAAGCAGCTTGTGTTGCAGTGCCTCGAAGGATGTCGAATGCTGGGGAGCGGCGTAGATTAAACGGGTCGCGACTGTTCATGGAAACTTCAGAATCATTTCATTGCTGGAAGGAGCGACTTTGAACAAACAACAGAATACGAAAAATTTAAAATACTTGGAGCTTGTTAAGTGTCATCGAGAGATAGGTATAGAGAACAGTACACGTAAGGCATAGTACTTACCGAGCCTTGGATTTAATTACAGGCTTTCTTTTCAGCCCTGTAACTTACCTACCTTGCGTAGTACCGGGTAGGTAGATCTTAACATTTTGGGGATCTCCAGCTTCAATTTTCCTTCAATGGACACAATCAAACACCACAGTATATCTGTTTAACATTGATAGAAGGAATCGAATTCCAAATCAATTAAATATTGATGTCTGACTCCATATAGCATGACTGGGTAATTATCGGGTTTATTCGAGTTCTTTGAATTTACCTATGGAATAGCTATTCTCCTTAGTTATCCCCTGTTTAAAAAAGTGGTCAAGGGTAGCTCTTCGATAACCTAGCATCTACTCCGTACTAAAGCTACAACTTCACTCTCTTCTTTTCGACTTTACGGTAATCGTAAAGCAGATCTACTTTTATTCTGCATTTATGAAGAGTTTCTCGGAAGGGTATATCAAATATTCATATACCTGCTATAACAGAAGGCATCTGCATCTGCATCGATATTAATTCGTGGGTTGAATAAACTCTCTATACTGTAGCCAGTGCTAAGTAAGTCATCATGGCGGTACATCGCGACGAATATCGTCAGTGGCCGTTTCTCACAGAGGAAGAGTTTGAACTTGCCTGTGCGTTCCTTGATCGAAGATATATCAGAGCAGAATTAGGCCCGGCAAGGAAGAACCTCAAGCTACACATGGGACGAACTGCAACTACTGGGTCATGCTTTATTGAAATTATTCGATTACTTCAACCACCGAAGGATGATGATGATCTATTATTTGCCCTTGGCAATTTGAGTAGTGGTCACGCTCCAAATCCTACTCCCAGTCCAGAGGTGGATATGATGGATGAGGATGAGGACGATGTTAGTGACTCTCTTCGTTCATGTTGATTCTATATGAATATCTGAATTTGTTGACAGGATACAGGAGGCATTGGATGTAAACAAATTATCTACGACGACTAGTGACACTATTCCGAAATACAGTCTATATTCTCACCAGCCTTATGTTACTTACGAAATTCACCTACATCCCACTTATAGAATGCCAACACTATGGTTCATGCTCCATGACTTACCGATGGATGAGCCTGCATTTGATATAAATTCCGTCTATCGATATCTCGTACCAGAAGAGTATAAAAGTCAACTTCGTGCAATAGGAGTCATGGGCGGAATTTCTGCTGCTGTAAGTCCTGAAATTTACCATGCCAACACATTTTTAACCAAGTTCCAGCCGCATCCCATCACAGATGTACCGGCATTCTTCATTCATCCGTGTCAAACCAAAGAGGCCATGGAAAGTTTTGACTGTCCAGCAAATGATTATTTGATGGCGTGGCTCGGCTTAGTGGGCGGATGTGTAGGTCTATGGATGCCACACGAAATGGCTCAGGAAGATATAGAGAAGACCAATTGACATTCTAGCATGCGAAGGCGTTGCATCTATTAGACATATAATACTTGAATCCGAAACCTAACATAGACGTTGAGTCTAGTTTTTTGGCGAGTATTAAACAACAAAATCGTTGCACGACCGTAACACAACAGGCTAGGTATGTGCATTTTTACTGTAAAAAGTCCCACAGACTATATCTGACATGTCATTAGAGGTCAATATACTTCATATGCGAATTGTATAGGAGCCGTAGCCCTTTAGATCCTTTTAAGCCGCTCACTCTGTGACCAAGACCAATACGCCTCAAATCCCCAACGCCTTGTTATGCAATATCATCTGTCGCTAATCATCATCACTATCTTCCTCCATGGCAACATCCCCTTCACTATCCTCTTCCTCCTCTTCATCCCGGCGTCTTTTCTGTCCCGCAACACTTGCACTTGGGCTTGTTGCATCTTCCATAGCATGATCAGAGGCAGGAACTGGGACCTGAAGACTTGATGGCGGTGGTGGAGGGGGTAAGGTGGTTGTTGTGATAGCTGCGGAAGGCGGCGCATTAAAAATGCTTTGTTGCAATTCTGTGGCCGTCACAGCACCCGCTGCTGCAGAAGGCATACGGAAAGTACCATCCAATTTAGCAACGGTGTCTGACTTTGATTTGGCATATTGAATTTTCTAGTAAGATAAAGGTCAGCCGTGACTATTTCAAGCAAACGAGGAATGAAAACGTGGAATTCCCAACTAACCATTTCACGACCAAGAAACTCAAATCCTTGTAATGCTCTCATAGCTTGAGTCGCGGTTTGAATATCTCTGTATACAATATGTGCTTGACCCCTCATCTTCATTGACTTAAGAGCTACGACATCAAGGACTGGCCCATAAGTCGAGCATAATGTATAAAGCTCTCTCCTCAAATCATCTTTTTGAATCTTTGACGAAGGTAGATTGGTGATGTAGAGTGTTTGATTTGGAGGGAACGATGTCCTAGCTGGGACGTTCTTCACTGCTGTACTCATTGTGTAAATATTCAGAAGTCGGTCGCGTTGAATTGGAGCTTTGAGGTACAATATGTCGATATCAATAAGGATATAAATTTCGAGATTCCGCGTTTCGCAGCCTTGCGCTAGCTTAAAGTGGTTAGTCATCAGACTTATACGGAGCTACCCGCCCCACGTTAAGCATCTCTCGTCCATGCGGTAATGCCAACATAAGTAGCATAATCAATGTGATAGTAGAGAGCTCCTCCTATCAAAAAGCAACAAAATGCCTGGTCCAGAAGTTCATCACCTTTTCCACCATCCTATCGCGGATCATTCCTTCTCGGCCGATAGACAGACATTGGCTGTAGCACGCGACACCAGTGTTGAGCTTTATGGACGAGATGGTAAGGGATTCAAGCTCAAGGACGAATTGAAAGGTCATGACAAGACTGTCACCAGTGTCGATATTGCTCCTAATAGTGGCAGAATTGTAACATGTTCTCAAGGTTTGTACCTATTTAAGCTTCCGGTTCGAACTGAACAATGCTAATACTATCGGGCTAGACCGTAACGCTTTGGTTTGGGAACCATCTCCCACTGGCTATAAACCGACTCTCGTTCTCCTTCGAATCAACCGCGCCGCCACGTTTGTCCGATGGTCTCCTTCCGAAACCAAGTTCGCCGTTGGATCTGGTGCGAGAGTGATTGCTATCTGCTACTTTGAGGAGGAGAACGACTGGTGGGTCTCGAAACATATCAAGAAGCCAATTCGTAGCACAATCACAACTGTTGCATGGCATCCAAACTCCGTACTTCTGGCCGCAGGTTCTACCGATGCTCATGCGAGAGTTTTCTCGAGCTTCATCAAAGGGGTAGACGCTAGACCGGAACCTGGTGTCTGGGGAGAACGTCTACCCTTCAACACCGTCTGTGGAGAGTATCTCAACAACTCTGCTGGATGGGTTCATGCAGTTTCGTTTTCGCCGAGCGGAAATGCTCTGGCCTTTGCTGCACACGACAGCAGTATCACGGTCGTATACCCCAATGGCGCAGACCAACCTCCAAAGGCTGTTGTCAGTGTTAGCACACAGCTTCTGCCTTTCATGAGTTTGATCTGGAACGGCGAAGCTGAGATCATTGCGGCAGGTTATGATTGTGAGGCATTCCGATTTGGTGGTAACGAAGGAGGCTGGCAACTCACAGGCTCTTTGGAATCAAAGGGGGGCCCGGTCAAAGACGTTGGGGAGGAGAGTGCTTTCAATATGTTTAAGCAAATGGACTTGAAGGGAAAGGTCAAGGACGATACACAATTGACGACTGTGCATCAAAATACCATTAGCACTATCCGTGTTTATGAAGGTTCGGAAACTGGTGTTAGCAAATTTACTAGTAAGTACTCTGATAATCTAGATCTTTCGAGAGAAGCTAATATGTTTTAAGCGAGTGGTGTTGATGGAAGAATCGTCATTTGGAACGCATAGAATAGACTTGAATGGAAACATGGAAGAGTTTCAGATCCTTTTGTACAAAATTTCAGCAGGCAACTCCGTAGCTCTTTGCCGTTCTATGCTTTCCATACAGCACTTTAGTTTATTACATATTAAATTTCAAACATACCAGAGAATAACCCAGCTAAGTATGTTTCTTTCGAGAATCATAGCCTTTCTCTTTACAACTTCTGCCTCCTATAAAAACCGAACCCTGTTCCCTTGCCTTGAGAAACTTTGTTAGTAGTTCATCTCCAGCTTCCGGAAGTACCATCTCTACCCTCATGAGAATTCTCTTTTGCGCCATGGAGTTTACCAACGATGAGATGGATTTATTACCTCACTCACGAAATTTTGGAGGCATTAGACACGGGTTTAATAATCCTGTGCACTTATCTGAACAAGCGATTCCTAATTATCCTATTTCGTCCAGTAACCATATGGCATCGGCAACCGAAAACGTTGGTGTTGAAGGAAGCAAGCTCGCTCAAGGCGGAAACGGAGCGTCTCAAGGGTATGTGTTGCACGAAACCTCTTCAAATATTGACACGATGAATGATCCTGATCCGGATTGTCTAATGACCACACCTGCCTCGAGCCGACATAATTCTCAGTCCGCATCAGACGTAAATTACTGCCAATGCCAAGGGGGTGCTCGCACGAGTGGCAACCGCGCTGGAAATTCTCGTGCTCCGGCTCTACGCCCCGTTTCTCGAAGCCGCCTCCCTAGTATTGCTATGATGCTAAATGATCCTCCATCAGGCCACGCTTCCATACATCCCAGAGGAAATCACTTACTGTCGAAATCAGGATTTGACAATAGGATGTCCATTTCAAATGCTTCAGACAGTACAATTGTTCCGCCGATTTCAATACCGGAGCAGCGCTACTTCCTTTTGAACACCCTCTATCAGATATGCCTAGATGCAACCACAACTTACATTCGGGCTCTCCCAAATCCTTCTCGTACTGGTCTCCGATATGAACGTCGTCGATCGTACTCCAACAGATACCATCCATACCGAGGCAGGGGACGGGAAAGATTGTACAACGACGACCGCTCAAAAACTCTCATGGACAACATCGGAGTGATCAGCACATTTCTGTGGAGAAAAGCAAGAAGAGATGAGATGGCGCCTCATCGAGCTGAGTCAGATGCTGTTATGGACATGAACAACCTTTACAAGTGGGGAGAAAACTTGGTCGATGGTATGGAAGAAAGGGCCGGGAATGAGGAGGCGCGAACGGCTGTTTCGCATGCGGCGATGGCATTGTGTGGCTGGTTGAGGGTTACGGAAGCTTGCACTCTGTGTAAAGAGGTGGGGGAAGAACTAAGGGATCTTACAAGTCTGGAAACGGAGCGCGCGGGAGAGGTGGATGATGAATTTGGTGATACTTTTTGAAGATTCTGTCTCAGGGACCATGACGAGGGTTCAACTACGTAGTTTATCAATGTCGAACGCAGACAGTGGCTTCCAAAACTTTTCTTTTGTTTCTTGATCAATGATTTTATCTATGGACACTACTATAGGAGTGAAGTCGTGACATATATCCATTATTAAGAACCCTATTTGGGTCAAGAAGGATTCAATGATCAAGAGAATCAAGAGTGAATACTCATTAGTCATGTTGTGATCTAGATTAGTTTTTTCTGCGCATAAAAGACCATCTGCAAGATCTAATCTTATCTTAGATCCATGCTCATATTACCGAAACGAACCCGAGTGATGGGATATGCACGACAAATTTCGCCATATTCGGTTCCTTGCAGATTCTCTACTTCCGCGGTACTTAACATGGGAAATAAGAATATGAAATGTGCTGTGAAGCATTTCCTACCCTCTCTACGCCCTCCATGACTTTGTAGCGATACCAATCAATCAATATACTCATCAAAGGAATATTTCATAAAACATGGCTACCATCAAGTCCGTAGCAATCATCGGCGCCGGACCTGCCGGCGCAATTGCACTTGATGCTCTGGCGCAAGAGGAAGCATTTGATAAGATCCGACTCTTTGAAAGAAGGGAGAAAGCTGGAGGATGTTGGTTAGTACAATATTTCTAAATAGACAGAACAGTCACTCATTTCCCCCCTCCAGGCTCGGAGATCCCAAAGATCACGTCCAACAATTACCAGACTTTGAAAAGATCGCTTCTCGCAAACCAGATGAGCCTCTCCCAATTCCATCCGAACTTCCCGCCATTCTTCCTCACAATACTCAATATCGATTTTCCGACACGTCGATATATCCTACGTTAGAAACGAATATCGATGCATTTGCCATGTCATTTTCTCAAGAACCGTTTCCGGAAACAAGGTCTGCGGTAAATATCAAGAGACATGGTAATGATTCGCCATTTCGCCATTGGAAGGTTGTGGAGAAATTTATTCAAGATTTGGTGGATAGGAAAGGATACCCGGATCTGATATCGTATAATACCACTGTGGAGCTTGTGCATAAAGACCCACATACATCGAAATGGGTTTTGACGTTGCGCAAACCTCTCGACAATGGAATTGAGGATAGATGGTGGACAGAGTCTTTCGATGCAGTGGTTGTTGCAGCGGGACACTATAGCGTTCCGTTCATACCTTCAACTCCAGGACTTTCTAACTTTTCCCAAAATTTCCCTGGTAGGGTTCTTCACTCAAAAGCTTGGCGTGACCCAGAACCATATCAAGGGAAGCGTGTGGTAGTTGTTGGTGCCAGTATCTCCGGACCTGATATTTCTTATGCTCTCGTTGATTATGTTCAGCGACCTCTCCATGCTGTTGTTCGGGGCAGATACCATCCTTATTTTTTCGACTATGCTTTCCAACATCCCAATATCCTTCGACGTCCGCCAATATCTCACATAACCTCAGATCCCGACACAGATGAAAGGACAATTCATTTTGAAGATGGGACTAAACTAGAAAAAGTAGACTATATTATATTCGGAACTGGATATTCCTGGACCCTTCCTTTCATTCCTAATCTCGATTCTACAATCCGTAATAATCGTCTTCCGAATCTTTATCAACACATTTTCTGGCGCGAGGACCCTACCTTAACTTTCGTTGGGGCTGTGGGTGCAGGATTCACATTCAAGGTTTTTGAATGGCAAGCGGTACTTGCAGCACGATTTTTAGCCGGACGCATCACCCTTCCTTCTACTGAAGAGCAAAAGAAATGGGAAGACGATAGAATTGCATTGAAAGGAGATGGGGTACAATTCACGGCTCTATACCCCGACTTCGAGGAGTATTTTGAGACCATAAGGGAGATGGCTGGTGAACCAAAAGATGGTAAAGGTAGAAGTTTACCGAAGTTTCAGAAGTGGTGGAGAGAAGGGTTTGATAATGGACATCTGAAACGAATAGATATGTGGAAGAGGGGAAACGAAGAAGCTAGACGCAGAATCGAGAGGGAGAATCAGCCAAGTGTGGTGTCATCAGTATCACGGGTGAGCAATTTGTAAATTTTTGTATCGTCACTTGAATATATAGAGAATTACGGTTTAGTGAACGATTCTCGTGTTATTGATGCTTAATTATAGGATTGGGCTTGGTTCATCGGAATGGTTTTATATGAGCAAAGAGGAAGTTATTGCTGTGCTCTTAAATGATCCATATTTACTCTTGCTCGTCTTGCTCCTCTTGCTCGTCTTGCTCGTCTTGCTCCTCTTGTATCATCTCAAGAAACGCCTGAGCACTTTCCACGTCAAAGACAGGCTCCTCATAATCATACCAGATAAGCTCATCTTTGGGTGGGTTGTATTCACTTAAACCTTTCATCTTGTGGACGCTTGGATATGTTTTCGTGAGTCGAAAGGCTATACCGTCGACTTCCATGAACTGTAGAGCATAGTTATTCCTGATGATATGCCAACCGCTTTTATCACCGCCGAATCTAAGGTAGAAAGGCCAAAGTGCTTCAACACCGCTGATTTCGATGTAGAAATTTTTGAGGCGGTGTGTCTCAGTTTTCGGGATTCTCATGGTCCACTGCCATAATCCCATGCAGTTTACAAAACTATCTGACAGATTCTGTGGGCTAAGAGGGTCCTCATCTCCCAGGACTCCGGTGCGTATCTTTACCTTCACCCTCAATTTGTTAAGGGTTTGGAAATTTTCTAGATCCTCTATGACGCCCAAAACGTGAGAAAGTCTTAAACCAGAGAAGACGTCGAAGTCAAGAACCAGACTTTGAATAAAATTCCAAAGCGGTTCGATTCTAATGCAAAATTGGGCCATGATTGTCGGTTGGGTGAACCTAAAGGCCTTGAGTTTGTAAAGGAGTGCTCCACCGACAATTTCGAGATACGCCTGGCGACAAATCACGAGAAGATTGAACATCTGCGCTCGAAAGTTGGGATGCACTGCGTCGAAGAATTTTGCGCGCTTAAGGGCTGCAAAGGCTTGACCGCTATACTGCTTACGCTCGATCAAATGCTGATCCCGTTTGAATTGCCGCTCAGACCTCGCAATTGTAACGGGGTGTCTGCCACAAGCTGAAGATATTAGCATCAGTGCTCTCATGCTGTGGCATATTGGAGATAGAAGACAACACATACGGAGATTTTGGATACAAAATTCCCATATCCTGAGACGTACTTCAGGCGGTAGGTCCAGGAGCAAACATTCTGTTTTCTGTGGACGAATGGAGTTGGCCCAAGTCTGAGACTGAAAAATGTCAGTTTTCAGGAGAGAATTCACTGTATTTGGAAATCACTTACATTGATATCGGTCCGCTCATTCACGAGTCTACAATGTTTTCCTTGTACCTTCATGGTTTGTCTAGCCTGCAAAAATTTAGTATGGACTAAGTGGTCATGGATTGCTGCTAGGAACTTGGGTAAAAGCGTTGGCTTACTGCAGCAGCATTGAAACCCTTTGTCATAAGATGACCTTTCAGCGAAGCTCCTGGCATATTTTTAGGGCTGGCCTTTTTCCCTTTATGTCTTCGGGTTTTGCCTTTTCCCATGGTCAATAATTAGTCGTGGGTGGTTGGAGAAATGATCTGGATACTGTATGTTGTGGGATGTCAAAAGATTTGGTTTTGGGTGTAGATCCTGAGTGTTTGGTTGTTTGTTTCAGGAAGTTGAGAACAAGGTGAAGGCTTAAATGCTATCTGTGTAGTATATACGGCAACTTGTTGTATAAAGAAATGCTTCGGCTATTTAATATAGATATTCACTATGGCCAAGATTCACCAATTGTTTGTCTGTACCTATCACTGTTGCCTTATATAGGTATCCAAAAGAAAACTCATTCCCATCATGACACATACTGGAAATTGGAAGTGAGGTAGCTTGTAAATGTTTTCCTTGAATGATACTTGAATCTGAGGTGAAGTTGAATACACCATCTTTCTGAGAATTAAACTTTTGCTTCTCAACCTTTCCATGTCGCATTCTCCACCAGCATTACATGGAACACCACGATATAACACTTAGTTTGAGATAATCAATTTCCCTCTGTTTTCAGGCTTATGGGAAGATTGCAATAATGAATTATGGCGTGGTTTTAAAGCCTCGAAATCCAAAACTCTTTGCTCCTTTTCTCCCTCTCGTTTTCTCCTTCACTACGTTCCTTTCATAGTTGGAAAGAGGGCCTCCGCTTTCCCCAGATACTCTCCCTCAAGCATCAAAGGGGTATACGTATTGGATTGAAATCATTCAATTATGTGACACTTTGAAGTATAAAAACACGAATATATGATATTTTGAAGGTATTCAAAATTGAAAAATCCCGCAAGAGGGTCTTATTCTCATGCTTTAAAACATGAACAATTTCAAAGTACAGACCACTGGGCAATGAATGGCATGAATAATGATGAGATGTTACACATAAGCATGTTCACATGATAAATTACTCACATGATCGCGCTCTCCTGCATACTACGCATCTCTAATCCGATCAAAAACAAATTGTTGCACATCTCATTTTTGCCTTCGACCGCCGTGGTTTTTTCCATCCCTTTTTCCATCCATATATTTCATCCCATCAAGACCCCATACATAGATTTCATCTGCTGCATTGACACAACTGCATCGACCCCATAAACCCATCAAATAAGATCACACAACTCCGACACCTCGTCGGATTAATCCAAGCGAGAAGTCTAGACCACCTCGAAATCTTGTCTGGTTTCCCTCCCACCTTCTAGGAAAAAGTGCGATTGGATGGATATACTCCGTTTGCAAGTACAAGACGATGTATTATTGAAAATGTTCCAGATCGTACGATATGCAACAAATGAGTGAAAGTGGAAGGTAATTGCATGGGCGTATGCAAGTATGCGGCGGGAAGGTGCAGGTTGGTGTAACGCGTGATAATTGGTTGTTAGTTGCTACCATGAGAAGTCATTTATCGGAGTCGTGAAGAGGGGGCATGAAACTCGTTGTTGAGACCTTCGGCAGTTGCAAAAATAAGTTAAAGATATGTTACATGCAGCGAGTGCCTTTTCGAGTTGTTGCTTCGATTTCAAAAGCGGTCCTAATGCAAATCCGCATTTTGCTTATGCTGGAAGTTGATAAGTCAATAGGATGCGTTGTCATAGTTGTTTCTCGCTCATGATGACCTTTAGAGAACATTCTAATCAATCTCCTTCACAAGCTTGTATATCTTCGTCTATCTATCTCTCCATTGTTTATCATCCTGTTGAATTCTTCCTCATGACAACGCAATCTGACAGACTCATGCTATTGCAGGAAATTATTACATATGGATATGGCAAAACTATCATATATACGGTCTGTGGATGATTGTGATCATACTTACGAAATCTAACATCAAAACTGAATCACTATCACAGCCCTTTATACAGGCGGCATATTACGCTTTAGACCAAGCGGTCTTGTGAATAAGACAGCCAGTGGATTTCCCAGCATTTGCGTTACTCGATCCAAAACCAAGAGAAAAACCTATCTAGCCTTTATAGGGAGAAAGGGTCAGTACAGCACGATAGCCTGGCAAGCCATCGACCCAGCAGTCCACGTTAAGAAACCACGGGTTTTGATTTGCGCAATATTAGATGCTGCAGTTCGGTCATCAGAAGCTTTCACTATCCAACATGTTGAACACTAGAAGCACTTACTAACCCAAGACAACGATGGAAAAATCTGGACTGATCCCTACGATGTTGAAGACTCGCTCGACTATGTATTTTTTGACATCATGGGTGATCATGTTTTGGAAAACCGTTTGAAAGGAACGAACTAGGAGAAACTCACTTAAAGATATCCCTCAAAATTTCTTTAAGATGCTTACTTTTACTTATCTCGTAAGTACAATATTATGCCTTGATAAATACAAATATTATCTGTCCGCCTAGATATCCAGCTCCCCTTTTCTTAACCACTGGATCTGCCTCAAACCCCGCCGTCTGAACCAACTTCACTTCTCGAGCGCTCCGCAATATGTTCCACTACTTTTTCAACGCCAAAAATAAAGAGACCAGTTCATCAGCATATAACATGGATGATTTAAAAGGAGCAGCATAGATGCTTATTGCAGCTAGTTCAGATACAGCTTCGAGTACTATGTCTGCATTTTACTTCTGCAAAATGCGGAATTCCCATGTTTACGAAAAACTCTCCAATGAAATCCATACGATATTTTCATCAGCAGAAGAAATTGAGGCGAAGCAAAACTTTCCTTGTTTCAATATCTCCGAGCATATCTCAACGAAACCCCACAAATGGCGCCCGTTTGCCCAGCGACATGAGCCATGTAGTTCTCTCAGACGGTTTACTAGCCGATGATAAATTTATTCCCGCAGGTACGAATATCGGGACTTCATGATGGGCAATTAGTTACAATAAGGAATATGTTCCCGGTCGGTTTGTTTTTCGTCCGGAGAGATACATAGTGGATGATGCGCTTGGAACGACTATTCATGATGTGAATAAAGCGACGTCGGCGTTTAATCGGTCTTCTATTTCACAGTGGAATTGTGCGGGACAAAAATTGGTGTTGTTGGAAATGTGGATTTTGGTTGTGAGGATGTTAGGAGGGTGGAAGGGAGGTGCTGGGGGAAGGGAATAGGGAATTGGGGTGGGGGAGGGGAGGGAGGGGTGTGAGGGGTGTGTATCAACTTGTGGATTCGTATGTTGCGCAGAGGGAGGGTTCTGTGGTGCAGTTCGGGAACAGAGTGATATAGATTTACTTGGTTTGCAAGGAATCTTTAGTAATGCGAATGATATCTGCCGAAATCACCAAACTAACCTCTTGGCGACTCATCGAGTGACTGGCCTGGAAAGGAAGACAAAGTTCTCCACGTTCATGCTCGATTCGCCACCAAAATAAATACTTTGAGACTGACTTAAAATTATGATAATATGACTTAAACTTCGGGGCTACAGTTAGATTGTGTATAGCTATGAAGTTGAGACTATTTTGCAGCAAAGGGCAAAAACCCCGCATCAAGTAAAAAGGCCAAGCAATCAACAATCCACCACTAGCGAAGAAGCGAAATACATCCATCACCTCCCAACAATTTTCTAATCTTTCCGCTCGAAGTTCTTCAGCCTTCCCCTAACTCTTATACGCCAACGCGTACCTCATCTTGTAATACTCCCCCGCAGCAATCGGTTCATACTTCTTCTCCTTACCCTCCTTTACACACTCCCCAAGGACTTCTATAACTTTATCCGTATCCGGACCACAAAAATATGGGATCGAATAGCGCGCCTGCGTTATTTTTTCTCCTTCATCGGTAATTGTATAGCGAGTACTTGATGGAGGGAGTTGTACGCGATGGAGTGTTGATTTGAGATCATCTGCACTTTGTTAATATGATAGCTTCTCATATGAAAAATTATAGGAACTATCGAGAAAGAAACGGAGGAGTAGTATACCATTAGTCCATCTCATCAATAAATCCCCTACATTCATCACAATAGCATTTTGAACCGGATCCGCCCTGATAAATTCACCTGGTTTCTTAGGATGTTCGATTTCTAATCCTCCGCACTCGTCTTGAAATACCATGGTGATGCTTCCGAAATCACTATGTGCTGGCAATCTGACTGCAAGTCCTTTTTCGATTTCAGAGGCGAGGATCGGAGGATAATGTAAGAGTCGAAGTTGATTACCATTTCCGGAATGAAAACTCGCAAGTAAGGAGGGATTATGGAGTTCTAGTCCTGTGCCGAGAGCTAAGAGGATTTGCTGCGCGGTAGAGGAGAGACGATGGTAGAAGGATTGCATGAAGGAGTGGAAGTTTGGGAGAGTGGATTCGGGAAGCCAGATGTTGGGCTGCTCAGGGTTTTTTTCAGAGCCGACTTCGTAACTTTCCTGTGATGATGTTGTTAGTTCATCTATAGTCCAATACAAAACAAGTCAATTGAGTTCCACTTCATTCAATCACTCCCAAATGCGATATTGAAAAGTAAGATCAGAAAATAAGATAAAGCCCCAAACAAACGCACCTTACAATCCCTCACCCCCCTCAACTCCTCCCCCAACTCAACATTATCACTAATAACCTGATAAACCTTCTCCATTCCCGGATACGAATAGCCTCTATGAACACTTGGACCCGGCGGATGTTCTGCCTGCATTTTTTCCTCGTGTGAAAGATCGAATAGTTTTTTCGTCATTGCGAAAGCTTCTTCGAGTAATGAGGACGGGATATCATGATTAATGATGTATACGAAACCGACGTGACGACAGGCGTCGACGAGGGCTTTAGCGGTTTCGAGACGAGAAGTCGGGGAGGTGGGATGTAGGAAGGGGGAGAAGTCGATGATGGGGATTGGGGAGGTGGGATCGGACGTCATGTTGAGAATTTTGTGCGAGGATGTATCTTGAAGCGACGTGGAATCAAACGGTTTATAGCTGTCGAAATGATCAACATTCAATGCTGGATCGAGGTGGTAAATCGTGATGAGGTCCAATATATATCTTCCTGCATGTATTGAGCGATGTTTGATATTATGAATCGTCCTCGCAAAACCGTTATATACAGTGAGCGACTGACTACACTGTATCACCACACTAGCATATCCTAAAAGTCGTCAGCTTATTGAACCAATATACATTGACCATTCCTCAGTTTCTCCATGCTAAAAATTGGAGAACATGTGAAAGGCTGACAAATGAAAGAATTGTCCCACCAATATTGGTATAAGTTGCTCCGCCGAGAATAAATGAGGGGTCAAATTTGGGGTTGCACGACTTTGATCACCGGATATAGGTACTACCTGCTGGGTAAGGTGACTGTGCATAATACTTACTCAGCATTGTGGAACTTCGAAACATGCCAGCGACTGTGATTTGATAGGAATCCGTCAGACGTTGAATTGAAGTGCAAGTGCTCACTGACTACATAGAAATTGCTGATATCGGTAAGTGTCGAGCAAGATGCATCTGCCTTTTTTGGTAATACTTCATTCATCTTTCCTTTTCTTTTCGGATTTCCCCCACCGCCCAAAAAAGGAACCGGTGAAAGGCTATACAATTTCATTAAATACTGCTGTATGATATTCCATATTTGAATATAAATATCTTAATTTAAGGCATTAGTCACTCCACTAGCTCTAATCACAAATCCCCCTCACTCACATATAGCCGAGTACATACAATTCGAGTTACCCGGACCCAATGCGAGAGGCTTGTATGCAATACCGTTGACCTCACGATTTTCGATCGGTTGCAGGCTATATGTCCACATATCATCGATGTAGGTCCGGTACAGTGACCCCATAAGAAAATTCCTCCACCGTAGAGAGAGTCCTTTCGAGTATCGAACTAATGTCTACACTATCATCAGCCGATAACATTTATATGGTTCTGTACTCTTTGAGCAGCCTTTAGTCTTAAATGTAGCTGGGAAGAGTAATTGAATACAGCGAATCGAGTGTGGCATTCTGCAATCCAGTTGTTATATTCGACCTAACCTGGATTTCGTCTCCACTTGCACCAGTATTCTTCAAGCCTTCTTTCCTAGGCGGAAGGAGCTAGATATGTTCCTTCTTCAATTGCTATCGATAGATGGATTTCTATTGACAATGTGCTCATCAAGCAGCTTATTCCAAATGGCAAAATAGACATCCTCATGAAACATAATTCGAAATAAAAATGAACCCCTCTTAGCGAAAGCTCCTATTGCTTCTTAAGATTTAAGGAATTCATGTGAAAAATAAGTGAATTGTTCGAGATGCACTGCTCATATTACCATCTCCTAGAATCGGAAACGATAGAAGAGAAGAGGTGAGAGGGAGGTTATTGAGTAACATGGAGAGCAACTTCGGGAGACAGTAAGTTAACGTAGACTAACCCGATGAGACTTCTCGAGAAGTGAAATGAGATTAGAGATTGGCCATGCAAACGGTAGGGAAAAGCACTCGCATGTAGGGAAGGGGAAGGAACAGGATTCTTCTATGGTGAACGATATTGACCTCAACATTCTGAAGAAGAATGGAAGACATTCAAGATAGTTTGATGCTAAGTATGCATACGGGAAGATCCATACTCTGATTTCTGAATTGACGTCTTTTCTCTTGTCTCATGGCCTCGTTTTCCATCCATATCATGCTCCTATTATAGCCAAAGCAGAACAACGACGAGGCAACTGCCAATCCCGCCGTAAGCGCCCTGGACCTGAAAATTCCCATAGACAGCCTCACTTGCGTACAACCTGCACCCCAGAAGCGTGGGGGTTATCCTGCCTAGCAAGCGTATCGTGCGCATGAAACTATTCCCAATAAACCGCTCCTCCCCGGTGCTTCAACCAATATTTTAGCCGCATTAACATATATATATGTATGTATAGCAACATAAAATAAGATACATCCGTTCATTGAAAAAGAAATATGGAATTTAAAAAGAATGCTCTACATTTTCATCGACAATAATAGCATTCGATCTATCCCGGGAGATTATGGCTTGCAGAAAAAGTAAAGAAAAGCATGGACCCCGATGTATTTAATTCACTCCACTCATCTCCTCGCTTACTCCATCGCTTCAATGCCTTTCTAGAACCCTTCTATAAATATCCACAAAAGTTCCATAATTCCAGATTCGAAATTCGTCTGAGACCATGTAAAGCGGAGCATGTACCTTGCTAACTCTTAGTAAATTTTAGCTTTCACATTTCAAACTTAAAGATAACGAAGACCGATGAGAGAAGTTCTGCTGCTAATTGGTCAATGTACATGTCAAGGCTTTTTGTCATGCGTGTTTCTATTGGATGGTTTCAACGACGATAAGACTAAGGAGTGCACTAGATCTTTTTGGGAGCTCATCTTGATAAGAAGATTGTTAGTTATTTGTTGATAATTTGAAGAGGTCAAAGAATCTGAGGTGAGAAAGAGGAGGCTTGGAAAGAGAAATTGATGTTTTGGGAGCCCCGGAAGAAGTGAATGCGTCATGTATGAGGAAGTAACAATTTCGGCTTGAAACCGGGGCTTTTATGAAATATCTTGGTATGTTGGTTGCGTGAAGCAGAGTAGATAGATCTCGCGAGGCAATGAATGAAATTGATGAAAATAAACGAGAATGAAGGGGTAATTGAAACATACTCACCGTGCTGTATAACCGTTACATTGATGACTGTCCAAGAGTAAAGGAGCAAGGAAAAAATCCGCAAGATGTACAAAGAAAAATCTTCCGTTCATGAGCAACAAAAATCATTTTCATCATACATATCTGTAACCTGATGTACCATGCAGCAGAGAAATCCCAAATTACCAACCAGCAGGATAGGCACATAAGGGTACCATTTTTGCAAGCGCCACAGGCGGGGAATAGACAAGCATGTTGACGACAAACTGGGGAGAGGAAAGGGGCGTGGATGTGGGTGAAAGCGAAATCGGATGAAGATTGAAGATTGATCTGGATGCTTCGTATAAATGATGGTGACCAGCTGAGATGGAATCCTGTGTATGGATGATAGAAAAAGAAAGGAAGAAAGAAGCCATTTCGATACTCACGCGAGAATCTTACTTTTATAAGTGTGATATTGAGCTCTAATATCAATCCCCAATCAGCCAGTCAAAAGCTCCAAGTCTTGCCAGATCAGATAACCAATCCTCCATTCCAATCCCATAACTCTGGTTCTTCCAAATATCAAAAGTTCAAAACATCCATCCGTAGTTCATCCCGCTTACCTACTTTTCGGGAATATCTCTACAGACCCGCTAAGATACATACCTAAGCTACTAAAATATTCAATTCTCGTGCTTCAACATGGGCAATGCTCGTCCAGTACATGTACCCCATAATTCAAGGGCTGAGAGACGTGGATGTGCAATTTCACCAATGGGTAAAATCGGGAGGTAGAGATTTTATTCAATGGAGTTTGGCCTGGCGGGCGTGGTCTGGAAAATTATTCCGATTTTCCGTGGAGATTTATCTGCTGGAATTTTGTGAACATTCACATGTGCTAAAGTGCTGGATTAGATGGAAATAGAAATAGCCTCATCTTTCACGTATGACAATACATCCCAGTAGTTCTTGATGAAACATGTAAGCCTCGAGTACCTAGCTTTCAGCCATGTTCGTGGGATGTGTATCTTCGTACTGACACTTGCGATCTCGGGCATGATATGGTTTGACATCCTGCAGTCTCTAGTAAGAAATCTATGTATGAAATAGCATAGCAATTTTTCGAAATTTGGGGGATGGATTTTGGAGAACTGATACGCACATATCATTGACCAATGATGTATGATAACATATCTTTAGATATCATTCATGTCACAAACATCTACTTGTCTCAGTACCTTCATATCTCTTGGCTTGTCGTATGGAAATCGAACCTGGAGCCGTTAATTTTCCCGAGTGTTTTTTACGATTGCATGTTAGCTTTGGATAATTGGAGTTGAGGTCCACACACACGAATATCCCACGTCGAATCGTAGAACCCAGTGACATGGGTAAAACCTGACTGGTTGAATTCTCGGCCTGTCGATCTAAAAAGATCTACTTGGTGTTATTACAGACCTCATCTGGATGTGCAGAGTGCCTAAGAACGCGTAAAGGAAAAAGAAAAAGTTTTATGTATTTAGTAGACGAAGCAACCGACAAATAGACCCTTTTGGTATCAGTACTGTAAGCAACACTGACTGGTTGGGTATGAGGTTGGATTGGTATGTATGTTCGATCTTTGGGTAGGATGTTATGATCATCCGATCTCTTGGGAGAAGAAAACCAAGGTATCCCTATCCATGACATTGAGGGCTGGGTATTTGTAGTTTCTTAGGGATGCTTGTCTGGCATATTCCTCTTTATGTGTGGGTATTATAATTATAAGGTTCATAATTGCCAATTGCTATGCGGATGTTCCGTTTTTTTAAAAGCGGTAGCTCCACCGTCTTGGTAGAAAAGTACTAAAGGAAAGAACAGTCCCGATTTCTAACGATGCTTATGGTTTCATTATTCGAGATTTATTTTCTTTAATCACAGAATTTTGTTTATTGGTTTTGTAACTGTTTATTTTGAGATTGGACTTGCACTCTGAAGTCACTTTGAAAATAACTGATCTTGGGTTTTTATTCACTACCTACCTATTAGTATCGAAAGAAATTCACCTCTACTAGCAATCTACTGAAGGTTTCCCTCGACTTTTCCACATTCGGTAGCAGGACAACATCGACATTTCTAAAACCACCAATTCTTCTTAGTTGTAACCAGAACAACCGCTTCATCACTCAGATATCCCTCGTACTCTGCTGATTTCTCCAAATCACCCACTTTTACCCTGGTACAACGAAGGAACAACTCTACGTCATTCCTGAAGGCATTCCCTGTTCAAAACCTCGATACAAAGGAAATCTGAAGGGAAAAACGCCGGTAGGAAGGTCAATTGCAGGAAAATTCGAATTTCGATAACGATGTCAACCGACACATATTACCCTAACTACGGCTATGTTGGAGCTCCTGCAAATTATAATGGTACTGGACCCAATGGTGGCGACAGTGGTATGTTTTCATCTCTTCTTCGAATCTTCGAGTACCAAAATGTACCCCCACCATTTGTACATTCCGCATGGCTCTCTTATCTCACTCAAATCAACCAACTCAATTCACAGGCGCTTCATGATACGAAGAACTAAAAACTAACATCTACTCTCCAAAATCAGCTGTCATAAATCTAAACCAATGGTTCGACGCAGGCGACCAAGCTTTCATCATTATAGCAGCATGTATGGTCCTACTCATGCCCCCCGGTCTGGGCTTCCTATACTCCGGTCTTGCAAGACGAAAGTCCGCACTCTCGATGATATGGGCCTGTATGGGCGCCTTCTCCATAATTGTCTTCCAATGGTATTTTTGGGGTTATTCTTTGGCTTTTAGTTCGACGGCTACGAATGGGTTTATTGGGAATTTAAAACATTTTGGTTTGATGAACACTTTGGGCACGCCAAGTCCAGGAAGTCCGTTGATTCCAGAGTTGTTGTACAGTTTTTATCAGGTGTGTAGTTTTTTGGTCTTGGTTTTGAAAGGTTGAGAAAATAGCATGGATGGCTAATGATTGGGATTTAGTTACAATTCTGCGCAACAACCGCCGCAATTGTCGTAGGAGCTGTCGCTGAAAGAGGTCGTTTGGTTCCCATGATGGTATTCATATTCTTCTGGGCTACTATTGTCTACTGTCCCGTCGCATGCTGGGTATGGAACATCAATGGCTGGGGGTTCAAATATGGTGTTCTCGATTATGCGGGTGGTGGACCCGTCGAAATTGTTTCGGGTATGTCCGCGCTTGCATATTCGATGGTGTTGGGCAAGAGACAGGAAAAAATGATGTTGAATTTCAGACCGCATAATGTGTCGTTGATTACCTTGGGTACAATTTTACTGTGGTTTGGATGGTTGGGATTCAACGGAGGAAGTGCCTTTGGGGCGAATTTGAGAGCTGTGATGGCTTGTTGGAATTCCTGCTTGGCCGCTATGTTTGGAAGTATTACTTGGTGTTTGTTGGACTGGAGACTTGCGAGAAAATGGTCAGTATTTTTCCGTTCATTCCAAAAATTTGCATACTAATATAAAATAGGTCCATGGTAGGTTGGTGTTCGGGCTGTATCTCTGGTCTTGTGGCTGCCACACCCACATCCGGATTTATTCCTCCCTGGGCTTCTGTCATTCTCGGCATCGTCACCGGTATCGTCTGCAATTACAGCACCAAAATTAAGTTCTGGATCCGTATCGACGATTCTATGGATGTGTTAGCTGAGCACGGAATGGCTGGTGTCGTTGGACTAATTTTTAACGCTTTGTTTGCGGCGGACTATGTAATCGGACTTGACGGTGTCAATACCGGTATCATCACAGGCGGCTGGCTCAACCACAACTATAAACAACTCTACATTCAAATCGCCTACATCGTTGCCTGCGCCGCCTATTCTTTCGTCGTCTCCGCCATCCTCGCTGCCATCATCAACTATATTCCCGGTCTCCATCTCCGCGCCTCAGAAGAAGCCGAACTCCTCGGTATGGACGACGATCAACTTGGTGAATTCGCATACGATTACGTAGAAGTAAGACGAGATTACCTTGCCTGGACACCAGCGAAGGACGAACCAGAAAACGTGGAGAGTAATGTTAACCCCGAAGATCGTCATGGCATTCCAGAACACTCAGACATGCTAACCAACCCCTCCGACATGATTACGGGACACGCACCAGGAAGTGGACGAAATAGTGGAAGTGAAGGCGGACATGCGCACAACATGATTATGGGGGATAGACATGGAATTGTAGCGATGGATAAAGAGAAGGCTGCAATGGCAAGAGAAGGATAAATTGGATGGCGGGCTCTAAGGAATAATTTTGGGAGGTTTTGATGAAATTCTTTTTGATACTATTATATTGCGAGGAGTTGAGTGAGGGACACTTTGTTTACGAGATATCTAATTTCTTTATGTGTTTATATTTATGCTTTTTAGGTTGATGATTGGGGTTGAGGTTGAGGGTCGGCAAAAATGAACGGTTTTGGTGGGTGGCATACTTGATTCAAATGTTTGAATGAAAAAGGAAAGGAAAGGAAAGTGTGGTGGGGATTTATTGTATATAGAATGATGTAAGAGGGATGTGTGTAACTATTGATGAATGAGGAGACGAGGTGATTATATTATCAGACTATATATTCATGAGCTTTGTATTATACATTTGTAGATTCACCACTGTGTCTATGGGAACTCGAGGGAGGGAAGGGATAAATGAAATTATGTATGTATGTATGATGGGCCAATAGTTCACCGTTTACCATCTTAATGTAATCTAAGCTCTGAAGTCTAGACTCTACCGGTATGTCATTATTTTCGAATGAAACTTGGAAATTTTCAGAACCTCGAACAACGTCGTCAACGACGTCAGTTTTAACATGGTTCTCCACCATGACATCACAATCATATCACAAAGTATCATCCTATTTATTTTCCGAGTCCGGGGTGCATCATGTACGGAGTCTATCTATGTATAGATATTAGATGGATGTATGTACGGAGTATGTACATGGTATAGAGTGTGATGGAGGACTCCATGGCGGATGATGATGTGCATGGAAGTAGAGCAAGGGCAAGGGCAAGGGCAAGGGCAAGGGCAAGAACAGGGGTAAGGATATGGACATGCATGGTGTAGAGATAAGAACTCGGGGTTTGGGAGCAAGAATGGGAGGACACTGGAGAGAGATGGGAGATTAGGTAGTGTGTTGTGGGATGCTTATCAGTTGGATGCAAGGCGGGACAGGCCTGGTACTTTTTTGCGCACGGACTCGGGGATTTGTTGGGTGGGATGTGGGATTCTGGAATTCCGGAATCGAAATTTAGGAGGATGGATTCTTGGGTGCGATAAGGGATTTTGGTGGTGAGATGTTGGAGGGGTGTTTGTTCAAGGCTGGTCTGTGTGGGAGGTTATTTGCGGAAGTCTTGGTGCTTGGTGAGGTTAGCGGAGGCTGTGGATGCTTTGGGAAGACCTTGCAGGACCTTAGCTTGATAAGGCGATTCTTAGTGAGATTGAGTTGAGTTGAATGGGCTTGTGAAGGTTATGGAACAGGTATGTGGAATAGTGTTATCGCTAGGTATTGAAAGCATGGAAATAGGTCGAAGGTATTGGCTGCATACCAGTGTTGTAATTAGTATTTTCCGTATTTGAAATACGCCCCATTTTAGTGATATGTATCGAATTCTTAACAGATATTTCCGTAATTATTATCGAATTTTTTATCACTAAGAATATTATATATCGCTCTAATATTTAATACCACTAGGGATATCCTGAAATACTGGAACTTGCATATTTTGAAGGTATTCCAAGCCTATTCGGGTAGATTAGGCCTAATCGGGAAGATTAATCCTCATTCCAAACCTAATGAGGCTTGGAATGCCTTCAAGATATGCAAATTCCAGTATTGTGAATATTAGATTATATATGCGGCTGTAGGTGATATTGAACTTTATATGTACTACCGTATGTAGTATAGCCTTGATATCAGCCACCATTGTACTACCGTGTACTGGTTGCGACACTCCTGCGTGGTGATCTCGCTAAAGTGCACAAAAACTGTGTACCAAGAATAATACCGACCGAAGGCAATGTTAAAACGAGCGAGATAAATTTCAGATTGGTTTAAACTCTAGCAAAGCTGAGACCTTTGTTTCCCAATGGTACTGACATAAAAGTAGCTCATGTAGTACTGATCTTGTTGCCCTTTGGGTGTGAAGTATCGGTGTTTTCACGATCTGGCATATATCCCATTTGAAGGATACTCATTGCATCAATGACCAACAAGGTGGAAGAGAGATGATGAAGAGATAGATACGCACAGGTTGGGAGTCAATCTCTATATGGCTAGTCTCTATATGACTTTGTGGCGTACATTGGAAATGAATGCGGCATGAATTGTGATACTCGAGGACATCTGAACAAGAAAACGGCTTTAATGCCACTAAAACCCGTACAAGAATATTGCCAAGGGATAAGAATTCATGCCACAATAATATTACATGTATCCACTAAGACGTTCTTGCAATGTAATATTTTTTGAGTCCGTAAGGGAAGGAACGCTAGTTTGATCCTGAAGCAGCTTCATCAAGGATATGATAGTTTGTAGATTTCCGTTTGTCACGCAAACATGCATCGTTTATGCATACATTATAAGCAGTCATGGAATCCCGTGATTTAATGGGAAAATTAGACCGAATACCGGCTGCAGGTTCCCGCACACTCATCGCTGGCTTGCTGAAACAGAAGTTTACATGTACAAACGGCGGTAATGATTCGAGATTGTAGAGATACTTAAGTGATTTTGGAGAAATATTTGACAATGACCGTATAGTATTGAGAGACGACCCTCGAAACATGAAACGCAGACCTAGTAGAGTATCATGTTCATGGATGAAGCTTTTCTCATGTACACTTGAAACTTTTCTTTCAGCCTTTGAACCATGAATGGTATTGAAAGATGTCGAGTTCGATAAAGATCACCGTTTACTCTTTCTCAACATAAGGCTGCGGTATATGGGATACCTAGGTAACTCTAATGCAAGTCTTCGTACTACATCAAGTAGCAGTCAGTCGGTATCCTGATTGCCGGAAAGTGGAAGCCGGTGCAAACGAAATCAGCGTCGTTGATAGGCTGCTATTACAAGTATACCATAGTCATTGACGTGTTAGAATCAATGCCATACAGAAAAGCAAATAAATCTACAAGAAAAAAGATACAGGTACTTGTTCTGGCCAATAATTTGATCGCACGAAAATGATTGAACCTCTTATAACCAACCTTGGAAGTTTAAGCTTTTGCGGGGTGTCACATGATGGCGCTAACTAACGCGTCAAATCGCGTTTGTGGCCGCGGTGTCGCAAAACAATCGATGATATTGAATTGTCATTCATCTACTACCACGCCTCACTCAAATTTCTATAAAAATCGACATCGGATACAAATGGATTCACCAAAAAGCCGGTACCTTATTCACTCTCCATGACTCGACATAATCTTCAAAGCCACATTTCTTGGTTGATACAAAACAAAGTTACTGCCCCCGCTGGAGCCCAAATCAGTGCATTTGCAACCTTGCCAGACACGATTGGATCCGGATTTGGGAATTTTGGTAATTTTGAGGACGAAAGTACTGTGCACGAAACAAGAAATACACCGATTGCTCCAATTCGAAACCGCCGAGTCGAAGAAATTTCCAATGTTGTGGCGAATTCACGCTCACCTCGTCCTCGTATCCTCACTCCGATAACACAATCTACACCAGATCCTGGAGATCAATTGGCGGATCCGGATATGGGAAAACTCACATCAGCACGAAAGACGACTAGACCAAGTCTCATAAGTCAAAACAAGCAATTTGGAACCCCTTCCTCTACGACCAGTTCATCCCTTACGAGAAGCTATAAATTACAATGTAATGAAAATGGTATGTGGATGTGATGTGGCTCGGTTTGTCCCTCAATTGACTCTTCTAGGCACCCCTTCCAGACCCATATCAACGAGAGAACCAAAAGGTCTGACACCCCGCCCGACACCCTTACCGAAAACAAGATTCAATTTCGACAATGTGGAATCTATAGATCTTACCGGCGATGATCTGGCTGGAGTTCCCCCCATTCGATCCTCTAGTACTGTGGAAGCCTTTGAAGATGCTTCTGTTGTATTGTGGGACGAGGGATCAGCGTCCCGACCAGAACCTTTGAAGAAGGCGAAGAAAAGGAAAAGCGAGGAATTATCTATGACACAGTCTCCTAGGAAATCCAAAAAGATACCACCAGTATGCTCAACAGAACTGCAAGACGAGGAACATGATTCGTTTTTGGACATTGACGAATTGGGAATACCAGGGCCATCGTTTCGAGAGACCCTGCCGGACTCTCAGCGAACAATTGTTCCACCTAGAAAAGCGGAGGAATACCCTGATCCAAATTGCTTGGGGGAAATTGATATGGTTCGAGAAATGATGTCTCAGGGTGGACGTGCGAAATCCAAGGTCCGAAGCGGACAAAACTCAGAGGATATCATTATAGATAAAAGATCAATCCCAAGAACGACGCCCGCTCCTACGATTAGTTCTCAGAAACACATTACTCCTCGTAGTGTGCGACATATGTCACCAGTTCAAGTACGAGCGTCTCCTACTACCAAACCCCGTGAATATTGGGCAACAAAAACACCGTCACCACTCAAACGTCGAAAGCTTAAGCAAGAAATATTCGACTCAGAGGATGAAGACATTTTGTCAGAGGTAGAAGCAAGAGTAAGCTGCTCGCCTTGCCCACCATTGATAAACCCATTGAAAGGAATTCATAGCACGCCTGACATGCATGCAATCCCTACGAATTTGATGCACGAGAACGATGAAGTGACGCCCGCAAAGAAGAGATTCACTAGCCCTCTGAAATCAATATCACAAAATGCATCATTTCGTCAGGAGAATGAGCCATCTCCATTTCAACGCGATTCTCCCACCAAGTATATGGCTTCACAGAAATTGCCACAGCCAGGCTCAAGCCAGGCTTCATCGGTTTCTCTGGGCCTCGAAGAAAAAAGGGTTGTGGGTTTATACTTGAAAAATCCGTCAGCACTCGTGCCTTTCCAAAACCACCTGGACAATCTTCTCAGCCAGAATTACGAGGCGCTTCAAGTCTATCTTGAGGACGGCGAGCACCCTCCAGAAGAGATGGTGTCCGAGCGAAAAGCTATATTGGAACAGAAAAAGGCCCTAAAAATTCTTACGGATAACTTTCAAGGTCTTCAGGATCTCGCTTCAAAAACAACAGCTGCATTGCGTAAGGTGATGACCCTTCTAGAAGAGGGTATCACGGATAGTGCCGAAGAAGCACAGTCTCACGTGCTAACCCGAGAGCTATCAGAAAAAAAGAAAGAGTGTTGGCGTTTATTAGATGCCTCTGGCGCAATAAACTACGGATTCGGGCCTATTCCGTCTACTAAAACTCCACTTTCCACTCACGCGTCGAGTGCAAATGCGAGTGGGCAAGTTGTTCTGCAGACCCAGGTTCAACCTCTTACGCATCAATCATCAAGCGCGGCGAGGGACTTCAGGCAGGACTATCCAATATCTAATTTTGAGAGACCCGGGAACTCAAGGGAACAAGAACCTCGTTATGCACAGCCATCTCCTGTAAGACATACATCGCCTTTTAGATCGATGGTTCCTGGAAGTAACTACTCGAGGCCCGATATTTCCGTGAAACAACCGGATTTTTCCAGGCAACCTTCGCCAACAGACTACGGTGCTGATGATGAGTTGCTCTATCGTTTGCTCGAAGACGAGCAGCAGATTATGGAAGAGACTCATGTAGCTGACAACAAATCAGAAGGACATGTGGAGGAGGAAGATTATGGGGACTCTGATGATGATGACGCTTTGATCTCTTTCGCGCAACAAGTTGAGCAGAATAGTTCTTTCAAGCAAAACTCGGCGAAAACTTCGCTTAATCCCACTTTGCAGGATGCGTCAAGAAACTCATTCAAAAGTTCAAAGCGTGATACCTCGAACTCCGACAAGCCCAAAGATATGTATTCAATAGTGGACTCTTCACATGCAGATAGGTACCGCTACGCATGGTCGAAAGATGTCAAAAAGGGGTTGAAAGATCGCTTTCGTTTAACAGGCTTTCGACAGAACCAGCTGGAGGCAATTAATGCTACCTTAGCGGGGCGTGATGCATTCATACTGATGCCAACTGGTGGCGGAAAATCTTTGTGTTATCAATTGCCTGCAATTGTACAATCGGGTGAAACGAAGGGTGTTACAATTGTGGTTTCTCCTCTTTTAGCTCTCATGCATGATCAGGTCGACCATCTCAGGAAACTTCGCATTCAGGCATATTTGTTTAATAGCGAATCAACTAAGGAGACGAAGCAGCAACTATTCAGCGGTCTAAGCCAAAGTAAGCCAGAGCAATTTGTCGAGCTACTGTACGTCACGCCAGAGATGATCAACAAAAGTAGTACCATCCAATCGAAATTAGATGATCTGTATGCCAAAGAGCGACTTGCCCGCATTGTAATCGACGAGGCTCATTGTGTCAGCCAATGGGGTCATGACTTTCGACCAGACTACAAAAGCCTTCATGAGCTTCGTGAGAGATATCCTGGGGTGCCATTCATTGCCTTAACTGCCACTGCAACAGAAAGGGTAAAAAAAGATGTTATTCACAATCTTGGAATGCACAACTGTGACCAGCTAAAACAGAGTTTCAACCGGCCTAATATCTACTATGAGGTCCGACGTAAGACTGGCAAAGGATCAACGGCGGCAATGTTTAGTGAGATAACAACCATGCTTTCTGTCGACTACAAAAACCAGAGCGGAATCATATACTGTCTCTCTCGTGACAATTGCGAAGAGGTGGCCAAAAAGCTACGAGGCCAAGGGATCAAGGCTCATCATTTCCATGCGGGTATGACAGCCGAAGACAAGAAATATATCCAACACCAGTGGCAGGCAGGTGACATTCAAGTCGTAGTGGCAACGATTGCGTTTGGTATGGGCATTGACAAACAAAACGTGCGATTTGTCATTCATTATTGCCTTCCCAAGACTTTGGAAGGTTATTACCAGGAAACAGGGCGAGCTGGTCGGGACGGCAAACCGGCGTCGTGTTTCCTCTACTATGGATTTCAAGATACTCAGATTTACAAAAAGATGATTGATAAGGGAGATGGCAGCCCAGATGTCAAAAACGAGCAGCGTCAAATGTTGGAAGCTATGGTACGATTTTGTGACAATCGCATTGATTGCCGCCGAGTGCAACTCCTACAATACTTTGGTGAGACTTTCAAAAAAGAGGAGTGCCGTAATTGTGACACATGCAATTCCAATGACACTTACGAGGAACGCGATTTCAGTAGTGAGGCTCGGAAAGTTATCAGTGTTGTTAGTCAAGTACAAGGAAATTTTGCTATAGGTCACTTTTCCGCCATCCTGGAAGGCAAGGCAATAGCAAAGGTCAAATCTGAGAATCATCATGAATTTGATGAATTTGGCTCACTAAAACATATGGGAAAAGCGGAGATTGAACGACTCATTGAGAAACTCATTCAGTTTGGGGGCCTGCAATTCCGCGCCATTAAGAATAGGGGTGGATTCCACAATGACTTTGTTTTTGTAAAAGAAATCCCTCTAAAGCAACGTGCAAGCGCTAACCAATTCCTAAGCTAGGGCCCAAATATAGGCAGTATATGTCTAAAAACCTAAAACTTCCCCTGCAAACTAGGATCTCAACATCCCCAAATGCAGCTTCACGCAAGACCACAAAAAGCAAACCCAAAAGGCAAGCACCGCCGCCGTCCACGTTGCTTACTTCGCCAATCGCCGAAACTCGAACTAGTAAAAAGGGTAAAGAACGATACATCGAAGACGATATCGCCATGACTGACGATGATTTTCATCCAAGCACCTATCCTCAGCATGACCCCCTTGCTTCCGATAGTGTTGAAAGTTCCGAGGATGATGCTTTCGAGCCAATGAGAGGGGGTAGTAGGAGCATGCGCGGTAGCAGACAAGCTAATCGTATTGGGCCACCGATCACAGTTGATGAAGAAATGAAGAGGCTGAATCCAGTGCATCGAGATGTTGTTGATGATTTCGTTCAGCAAGCCAAGACACTGGAAGAATCAACCAGGAATAAGAATGGTCACAGGAAACCGTATTTCACGGAGCTCGAGTTCAGACAAATGGCAATTCGCTGGACTACAAGCACGGCTTTAATGTCACAAATTCCTGGAATCAGCAAAGAAAACATACATGCCTACGGCATGCGATTTTTAAAGTTATTGGAGGAAAGCCATTTCTCTTATAAGCAGATGATGGATCCAAACTTTAAGCCAGATAAGAATCACTTGATAGTTGACTTAGTGAGCGACGATGACGAAAGTGACATGGAAGATGAACACGGAGACCAGTCGGAAGAGCCTTCTCCGTACTTCCACCAAGTCAATCCCGACGTGCAAGCATTTAATGAGCGAATGGAGATGGCAGCACAAGTTCCGAGGACCCAACCTACAGAAGCTGATTCATCTAAAAGATCAAATCAAAAAGGTTCTAATGGTTATAAATCGAAATCTCGGTTTGACAATTACAGGCGAAAGAGTGGTGGATCGACTTCAAGCAAGGCAGGGTCAAGCAGTGGTGTTACGAAGAAGCGAGCACCTACGAGTAGCAGGAAAAGCAGCACAGCATCCAAGGGATCAGGTTTAATGTCACAGTTTGGCAGAAGTGGTGGAGGTGGTGGTAGTGGCATAAATCCTATGCCGACATGAGATGAGGAGCTTGCAAGCCGTTAGTAGCGACCGGCTCTCATTTTCTTGATGATTTCTTTTATTTCTTTTCTTTCAATCACGGCATGAGCTGCATGGGGATAGGCCGGAGTTCCGAGGGCTTGGGTTTGATTCGCTCTTTAGCATAGAAGTTAGCATTTTGGGATTTTCCGGCTGTGCTTGGCTGGTTTTACGACGTATCTTTCATGACTCACAGATTAATGCTGGTATTAGAAACATTTTTATATTCACTGCACAATGGCTATGGCTGTGTAGTTTGTGAGAAACCTGGGTGGGAAGAGGTGGGAACGGCATATCATGACATGGCATAGCTTAAAATTTATCCCATGATAGATATTCACACCATCAAAACTCAATTCTATACTGAATCTTGCTGTAAACATTTCATCTGTGTCTAAAAACTTGTGAAATTGCTTTGCATCTCATCCTTCTATATTCATGTCCATAAATCCTCGCGTTCATTGAATTCTCTTTACTGCTAATCACCTCTCACTCTACTCTGCTTTTGCTTCTCCAGAAAAACACAATCTCTTCTCTATATGCGATGTTAAATTACAGATATAATTGAACGTATCATATATAAGTTTGTAGATATCCATCCTATTAAACTCCTTGGAAGTACACAGTATCGAGTAGAGCTTATGCAGTCGTTCTTAGGACATTTCTATGTAGTCGATCGATCTTAAAGTCAAGACTTGCGAGTAAGAATGGACAAACAGAAGATGGGATCCAACTACATAAATCGTTTTAATGATTCCCTTTCGCAAGCACTGATCTAATTATTTCGTATTCATGACATGGGCAAGAACTTGTTATCTAAATTAAAAATTGCTTTTGAAGAGGAATATAAGGAGGATCTCTCAATTTAGGCATATACCACATACTATGTCGTAGATCTTTCATTCCCCGGTACTGAGAACCTTACAAAGTGATACATCAGCGATTCATCTCCATACAGAGATAATATAATTTACTCTCAAGGGATTGGGATAGCCGAAAGCTTATATCTCGTGACTAAAACTTGTCCGTCCCGTATTGTGTGGAGACTTGAGAGGTTACGGGGAGATCAAGGAGTTGGTTGATGTACGGATGAGACACGAAGGATTCTTTGGGTATTATTACTCGTAGTCGATGTGTAAAATGGATAATGTTAAGTTTATGAATAGGTTTATTATGATAGCATCGTACTTCTTTGTATATAGTCTCTTATTATCATCACGAAGCGTGGGGAATGAATGTATCTCTAAGTTTTGCTTGTATCTGTAAAATGTAGTAGATGTTGGAGATTATACTATGCAATTAAAGACACTAGGACGACGTTAGAGGATAACTCAATGAATGTTCTGTATTCGATGTTGACAATGAGAGCTCGTTCTTCAAGGTTACAGCGAATTGTTAGACTTGAATACAAATGTTGTGGGAGTGCTATAACTCAATGCCGCGAAATCAAGATGTACAATAAGAGCTGAGCATTATGGTAATATTGAATAAAGACAGTGGTTAGATTCGTCCACTCTGTAAATCAGCCAGAATATCAAAGACGGTCTTTCATCTCAAATACTCCTCCGCAGCAAGTAAACTCCTTCCCGATTGCAACAAATTCTCATTCTACAGTGTATTCTCCATACTCCCATCCGAACACAGTCCAATAGATGAAGGAGCCAGTTCTAAAACATGAAATATAGGCACGTAGCCAAACATACTATACCAAGCTTTTACCATGCATTGATTTCCTCTTCGCTATTGGGCGTACCAATAATACCGGGTTTGGTAACTATGACCTGTACGTTATGAGCATGCTACTCAACGAATTGGAGGATATGGTTTTTGAGGCATCCCGGGGGTTTGGTTTGGTTAGTTTGGTTGGTGAGAGCGAGAAGCTAAAGCCACGAGGAGGTCCAAGCATAAGTCGGTAATCGGAGAAGAAATGAAGAAGTTTGCTTTGATGTCGCTCGATGGTGAAGCGCCAGCCATTTTTTGAACCTGTTGATGGTGTAATCATAGCAGCTTTTTGGTGACATCTGCAAAACCATTTCTTTGGGTTTGGTGATGTACTGCTAATTTACTGACTAAAATGAAATGCTACATAAGATTCCTCATTTCTCTGAATGCTGGAGAAGTTCGAGAAGGATTATGAAACGGGGTCGAACGGAATACATGTATGTACCCGCTCCCTTGATAACCTCTTTTACGGATATTCGGACTTGTCCAATCTTCTAGTATGATTAATTGGAGTTTTGATGTATTGGCAATTGATTCACTGCTGTTGCTTTCTCCGCGTTTCCTGTCAGTTAAGGATTTAGTCGTAAGAGTTAAGTCATTGCTCAAGCCAAGTCATGACCTTAAACACAATGTGATACTATTCCTGTGCCATGTATCTTCTTTTCCATATCTTACCAACACGATATAATGAGAACTTAGATAAAGCTCTAAAAGAGCTTTATCTATGGCAATACCTCAAAAGCAGTATCTGCTGGATGATATACGACTTGATTGTCTAATTGCCAACGGGATGAAGTGGTCTTGAACTTCGATACCCCCAAATTGTGAAACAAGTTATAATCAGTAACCAGTCTGCTACGAGAAGATGAAAATATGAGTCTCTAAACTCCACATGAGCGGTTTATCCTACATTCCAAAAAAAAACTACAAGACGAGAGCCACAAATCACCGAACACCTGAGATGCAATCATCACTAGCATCGAGAGTCTTCCAATCTGTAATGGATATCTTTGGGGATGTCTTGTGGTGTTGTAATATAGCAGTAGTTCCATTCTGCGTCTAGCAGTTGTTTTCATTGAAACCTTGTCAACGCTGGCCACTAACCCCATAAACTTCCACGAGATTCAAAAAGTCGCCAGCGTTCCAGTCATACCTGAATACAAAGCACCGACAACTCTTGTTTTAATGCTTCTGCCACTGATGTGAGAGGCTTGGAAGGCCTTGGTAGAGAAACCGCAGCTAGTACGGGAGAATGAATGACGAACTCGTTCTCCTCCTTATCAAACATTCATGGAATCGTGCCCATTTGTAACGCAAAGGAGTGAGCAGTTTATAATACAACTTCACAAGCAAGAAATTTTTGCAGGTCATGATGCGAAGCTTATTGGACCATGTCTTCGAAGCCATGCCGTAAATTCACGGCTCCTTCATGACTTCGGAACTCTTTCATCAGAAGATGATTAAAATTCAACACTTGTACAGCAAAACATCTTTATAAGATGCCCTTTGTAAGGATACCCCCCTTAGAGGATAATTTCTTCAATCCCCTTTTTATTTTGATATAGAAAAGGGCTATAACCTTACATCCCCTTTATAAGAACACCTTTAGGGCTCTGATCCCAAAACCCATATCCATCCTTATTTGATCAATCAAATAACCAGCATGTGAACTGACATATTCAAATTTCCAGTCATTTCTTCATACCCAGGAAATATCTATGAAATATTCATGAGTTTTATGCCCAGTCAAGATTTGGATCAGAATACTACCACATCGGGGATAACCGGAAATTTGACTACAGGGGTACCTCCAAATATCCATTATTTTTGACGCTTTTTTTCATGTCCTTCATTAAAGAGTTTTTGCCGTATTCAGGAGCTGTAAGTAGATGTGTTGTCAAAAAGTGCGGATAGTAATTAAGATGCCAAGACAAGCACTAATAGCCTTATGAGCTTAAAGAGCCATAAGCCTCATCATGGTCTCTAGGCTTATGCTCGCTTCTTTCGCGCCGCCCCTTCATTATGAACGAATGCCCGGGAAATAAAGAAAACCATTCGTGAGCGACGTTTTCTGCCCCTGATATAAACCTTCTCTTATTACTCGTATTTCAATTGACTGATACAATCCCGTTGCCAAGAAGAATGGGACTTTTGATCAGCAGATAGCGGTTAAGCTTATTTTCATTAACAGAAACTCCAGTGCTCGAGATCAATAAACACAAGGAGGTGTTCACGGTCTTTTCAAGAGCTCAGGCCAATTTTTGTTACCGGAGTGAAACCTTTTCGCGCACTGGAGTCTTGAAGGCTGCCTGTTCGGAATAGGGGTCCACCCTTATCATTTTTCACCGAGTGATGTCGTGTTTGTGTAGGAAATTTGAAGCGCCCGAGACATGCCGAGGACCAATTGTATGATCATCCCCGCAGAATGAAAATGAGGTAGAAGGAATGATACGAGAGCGGTAAAAGGCTTTTTTTTCAATGTTGACTGTCCGCTGGGAATCTAACGATGGAAAGAAAAGAAAAACGATGGTTGGCACGGCAGAACCAAATCGTAAAGGACAACGGCACGATGGCTGCTGCTACCAACAACTCAGTATTGCTCTCGTTGTTAGATGACGATGATGATGGCTGTAGATCAACAGCGATGAATGGGAATAGGAGGAGGAAATCTAGAGAATAACCAAAAATTTAAGGGTTAGTACAGTTCATATGAACATCACCAGCGACGTAATTAAGGCCTTTCAGGAAAAGAGGCATTAACATAATAAAAAAGGGTAACACCGCTCTATTGTGTATATGATATGTATGGAATTTGATGTAGAAATATATTGTAGACTTTGTACTTTGTTACACTTGATAAATAGCTGTTATTGGAAGTGTTGCTTTTTTCATACTGATCATTATTCGTATCGCAAAGGTATCCATTCTTTCGGCGAGGATGGCAGTGACCGAGACATTGAACCAATTTTTGGTTTACCTCGGAAAAAGAAGTGGCACAGCAAAACTAAATTCTTGGAATTCCCCAAAATACTTTTCTTTTTCCCCTTCTAGCTCCTTTTTCAGTAACCTTATGATATGCTCAGCCGCCGTTAAGGCTTTAAATACCATTAGACATAAGTACGAACCAAGCAAAAGATGAAGTACCTAGGGTCCAAATCAAAATCTGCAGCCGAACCAGTCGTGGCATTTTGCTGGAAACTAAATTCCGACCTTCTGTTTCATTACACGGCCATCAAAAAGATTAACGAACGGTGAATGGTTGGATTTGACAAGAATCCAACAAGCCAAGTCAAACACAAACCTTTGAGAAACTTTAGTCATCTAATCTTCCCACAGGATCAAGCCATATTTAATTTGTATGCTTTGGAAATGGGATAGAATTATGCACAGGAGTAACTGTTACTTCAACTTCGGTAACACAAGAAACAATTCAAATATAATATGGATACCGTATGGAAACAACATCGTAAATTTTACGAGAAGACCACTTTTCTGAGCAATAAAACTATCGGTTCCACCAAAACACGAGGGGAACAACGTACGTGCCCTTCCGTTGCCCCATCTTTGATACGGATAGATCAGGTATTCCAAGCGTTTTATTTGATGGTTTCGGTATTCCGTACCTGCATCATAATCAACAAGAATCATCAGAAATCCGCAATTAATTATTACCCTCTTGTTGATTCAGTCTAGCATCTCATTACCATGCATTTTAAAATGGGTTTTCGTCTCTTCCAGGAGGACGTATACGACAACGTGGAATGGCATGGCATTAGCCTCTCACGCCTCCCTGCCTCCTTCATCACAATGCTGAAAACCTCGCTTAACCAATAAAATCACAAAGGTAGCTTCTGATACAAGGTTTGTTTGACCACGCCCCGCCCCTCGACGCTGACAGAGACAAGGCTGTGTTCGGAATTCGAGTTTGACACCACAGTTGTGCAGATGGAGGAGAAGGAAATTATTGAAATAACTGCTCTTCCTTCCCATTCGTCTCCACATAAATTCTGTTCTACTTATTTATCTCCCATCCCCCTCATACATTTTCTGGAAACTCTCCACGTCTTGGCATTAATTTCTATTTCATCATCTACCTTTCTGAGAAGTGGTTCTTCACATTGAATTGTTCATCTTTCGTTTGAACGTTCTATTTTTTATAACTCAACTCACATTCGCTCACATTCGCTTTGCGCCTTACATTGTTTCGTACTTGAAAGTCTTGTACCTGTAGTTCGTACTCTGATCAGTTTACCTACTCACACATCATCTACATCACATATTGCAAGATGCGTCCATCAACACTATCAGCATCTGCTGTCCTCCTCCTCTCAGGACTCGCTAGCGCACAAACATTTACTGATTGTGATCCAACAAAGAAAAGTAAGTTGGATGAAGCGTTATTTATAAAACAAAACTAACCACCACCCAGCCTGTCCTTCAAATCCGGCCATTGGAGGCATTCAAGTGACCGATTTTACAGCCGGAAAGAGTAGCAACTGGGAGGATGAAGCTGGAACAACAATGTCATACGATAATTCCCTTGGTGCCAAATTCGTCATTAGCAAGAACACTGATGCACCCACCATCAAGAACGTCGGATACCTAATGTTCGGTAGAATCGAAACGTGGGTTCGGGCATCGGCTGGAAGTGGTATTGTCAGTAGTTTCATTCTCGAATCCGATGATCTCGATGAAATTGATTGGGAATGGCTCGGTTACAACAACACCTTCGCCGAAAACAACTTCTTCGGAAAGGGAAACACCACCACCTACAACCGTGCCCAATACCCGCCAGTCGCTACACCCATTGACACCTTCCACAACTACACCATTGACTGGACCGCCGAATCTATCGTCTGGTACATCGATGGAGCAGCCGTCCGAACCCTCGCCTACAACGACCCACTGACCGTTGGCGGAAAGAACTACCCTCAAACTCCTATGTTGGTCAAGATGGGAAGCTGGATCGGATGTTTAGATCAAGCAGCTGTAACCAACCCCGCCACAGCGGGTACCTGTTCGTGGGCTGGAGGAGCCGCCGATATCACCAAGGGCCCATTCACTATGTATGTCAAGAACGTCACCATTCAAGATTACGGATGCGCCACCGAATATACCTATGGCGATTTGAGCGGTTCCTACCAATCCATCAAGGCCACTGGTGGCTGCAGCAAAGATGGGAAATCCACTTTATCCTCTTCCGGCAGCTCAACATCCACTTCCTCAGGCGCATCTAGCAAATCCACCAGCGGAAGCTCAACCGGAACTGCAAGTGGAACTGCAACCGGAACTGCAACCGGAACCGCAACTGGAATTCAAACAGCCACACATTCCGCAGGTGTCAAAGCCACTGGCACTGCATCAGCATCAGACTCAGGCTCAGGCTCATCTAGCGGTTCATCCACCTTAACCCAAGTCAGCACCTCAGACTCAAACTCCATCAAGAAACCCAAACACGAATACGGCATGCTTGACCTTGGAGTCATGGCTTTGGGCCTTGGACTTGGTTATCTCGTCATGTAAAGTAACCCATGATAATCTTGCGTCTAGTCGAATTTTAGCGTTCTTTTCCGTTTCTGTGCGTGTGTACAGTACGAATGAGAAAAATGTATGAGGCTCCGGCTGCTGTATTAGAATATGGCTCGATTTTGGGCGGGTTTTCTCATTTTCCAAACATAGATTACGATGGGGAATGTATTGCTTGTAATGATATACCCGAAGTATGAAAGGGTGGATGGATTGAAGAATATTTTTACCTAGGGGTGTCTTTTTTAGCTTTCGTCGATATTTGCAGAAGTTGATAGATGGAAAGAGGCAGAGCATTGCATTGCATTAAAAGGATAGGAGTTATTGAGTGATATACTATTCATATTTATTATATAGCGGTTTAATGATTGATAGAGAAGAAAATCAAAAAGTTTTATAAATATGTCCATTGTCCATATACCTGATGAAACTTTCCATGTTCACCTCGTTCATTCATGTATCAATAACATCACTCAATCAACTCATTGAATCCCACGTCATCAAATGCATTATGATCCTTCAAATTTCAATTCTCATCTCATCCTATCTCATTTCAATCTCTCCAGCCACAAACTTCTTCCTTGCAACCCAAGTATTAAAATAACCCCATCCCTTCATGACAACTCAAATGTATATAGGTCCTCTACTTCCTTTCTCCCTAGTTCTTGTGTAATAACCAAATCATCCCATATCCTTCCTTCATATACGACATTTTACTCTCTGCGTCCTAATCCGAGTCCAACCTAGCTAGCCAAAAACGACAAGGAGTGTACCAAACACCAACTTCTCTATCAAGTTGAACAATTCATAACATATCTTTCCGTATACACGGCAACAAGCCTAATACTAGAGAGTATGCAAGCATACACCACGCGTCCCCCCCTATCTAATATCATTAGCCCCCGAATTCTCCTTCCATCCTTTTCCATTAAAAGGCAAACCACTCGTAACAATCACAAAAAGATACATAAAAAGAAGTGAATAGACTCAGTCACTCAGATGAAAAAAAACTATCAGTAGAGCGCCAACTACACACCTTAAATCCTAAAACTCGATACCTACCACATAGAAAGTCCTCAGGTATCCTCCCCCAAGTTGTCTACTTTTGAAAGAGATACTATTTTCGGGTTTCGAAATTCGAAGTCATGTTAAAGGTGTGTATTCATCCCATGGATTCTTTGCTTTTTGTTCTAGAGTATATGCATTATACTGTAATGTAATACCGGAAATGAGATTTGGATTGAATTTCATTCTTCATCTCATATTCATATCCATATCCACACACAACCAGCCAATATCAACCCTTGAAAAGAATCTCTACCGCAAAATATCTAATTTTCATCCCGTGCATTCAAGGAAACACACCATTCAATTCATCCACTTCATTCATCACTCAACTCACCTCTCAAACCATTAAATACCTACCTACCTACCAACCTGCCTAAAACCCAAAAACACTCAATCTCAACACCCACTCCACTCCCCCAAAAGAGCTTTTGGGAGAAATATAAAAGATAAAACCCCACGTCTCAGCTTCCATCCCCAAATAGGTTTTGGACAAGGTCAAGGCTGGGCGTGAACGTGGTGTCGCCATCGACATTGCTCTCTGGAAGTTCGAGACACCAAAGTACTATGTCACCGTCATTGCTAAGCTATTTCCCTCATGCAATCTTCTAACATCACTTTCGGATGCCCCTGGCCACTCCCTCAAATCATACAACTAACCAAGCAACTAACCTACCTCCCCATTTCCCTTTCCCTTTCCCTTTCCCTTTCCCTCCTCACTCAAATCAACCATAACCTCATATCCATTTCATCCCTATTTCAATTCATCCGAACTCCATCTCATTCCCCGCATTCAGCCTTCTCACACCCTTCTCACATCCTTCTCACATCCTTCTCACATTCTTTTCACATCATACATACCTAATATTCAATATCTAACACATCTCCTCTCCTCTCCTCTTCCTTTCACATCATCATCAACTTCATCAACTTCATCAACTTCATCAACTTCATCATCACCACCTCACCTCCAAAATACATACCTTCATCACTTGATATTTATTCAAAAAGTATTCGACGTAAAAGTGTACAGACAGACTTGACTAAGCTAATAATATCAGTCCATCTATCGGATCACTACCACGAAGCCGCAGCTGTCCTATTTCATTGCCGCCTCTTTTAATATTACCCATCTCCATTACCACCCTAGTCTTGCCATTTTGGAAAAATAACCACCACAAATTGAAAATGTGGTATCACAAACAATACCGAGCATTGATATAAAATATGGTATCATTATCTACGTTATCTCTCTTTCATACTACATATACCATCTTGCGATATACCTAGTACTTTACGAACCCAGCCATTATTTCTCCCATCGTAAAGTCACCAGGGCATCTTTCATTCAACCCTTTACTCCTCTTACATCCCACCTATCCCAAGTCCTACCCCAGACCTTTCATTTATCCCACCCATCCTTCCATCCATCAGTAAAACATATCCATCCATTCAAACCAAATCCATCATAAGTTCTTTTTCTTTTCCTTCCCCTCCATCCTTCCTTCCTTCATACCCTCATATCATATGAATTACCCTTCCAACTCCCGGGTCCTACATCTCGTAAAACCCAAATCCACGCGCGCTAAAGTCGATTTGATCCATAAAATATCTTGAAGATGCTTGAGAAACATGCAAAAGTAAAAAAAAAAAGTGGCACTGTAAACCAGATCAAGAATGCATCCAATGCAAAATGTAATATAGAAAAAAAGTTCGGGTATAACCACCTCTCCTTCATCTAAACGAGCTGATTCATTGCCTATAATGCTGCGAATTGAAAATGGTATGTAGAAGATGATACTGTTCGTACTCTTAAGGCTGTTCGTGTGAATGCAAGGTAATATACAAAAGGTTGAAGGGTATTGAAAGTCTGCTTGCTAATGCTGTACTTGAAAAAGTTCAAGGAAAAGTAGATAAGAGAGCGTTATTATGATTACAGTCGTGTTGTGTTTGTGTATTGGTCTTGATGATCATAAGTACGTCTAGGGCACCTGTCCGAAGTCGTGTATATTTCGTTGATCAATCGTCAATATTCGTCTAATCGAAGAATGATTCTTCATCGGCTAGACCTATAATTTCTCGTCAGTACAAGTTATCAGCGGAAATTGAATTGATTTCTTACGAGGGTCGTTTTCCTTCAATCTATTGGTGGACTTCTTCTGTCCTAATCCCATTCCCATATTGAACATGCTACTTTCTCTCCTCTTCGTTTTAGAGACCGAGTATTGTTGGTCTTGGGAAGGGACTCCTAGTGTATTGGCCCGACTACCATACTCAAGCCCGGCCATTGTACTGAACCCAGCAAATCCTGGGCTTTGTTGACCGAAAGATTGCTGGTTAAAAGAGGGTGTTGGGAGATCCTGTTGGAACTTTTGGCGTCGGGGAGAGCGAATATCTTCAGGAGATAGGGCGGGCGCAGTGACCGTCACCTCTACGGGACGATGTTCATGGTCGTCAGGCTCCTGTTCAAAAATGACATCATATTGTTGCAAGAAGAGCGCAAACACAGGAGCTGGGATGTTAAGGGTTGGCGAAAATACAATACCGACATTTCGAACAGTCATTTTATTTACGTCCGAATGGTTGATGATGTTAATAAGGAAACCTGCAAGGTATCTGAGCAGGATGTTATTTGCTCGTGGCAACCTGTGGACCAGACCGTTGAGAGCACTGATTTTTTCGTTCACGTCGTGAAGCTCTGTGACTGCGAGAAATTCGAGGTGAAGTTCGCGGGTCAGAATAGTGGTTGGCAACTCTCTCAAATACAACTTCAACAGAGAGGCTACGGCGTGTATGTCATAGTACTGATCGTCAGTCACTAAGTTGACATCGCCCTCGACATTAAAGCGTTCTCGAAGCTGTCTGATGACAATATTAGATCCACTCAATCTAAAAATTCCTTCTTCGCCTGCAGCATTCTTCGCATCTAAGTATTCAATGCATCGATATATGACCGCTGGAAGCTCAACTTGAACATCAGCCGGGTGATTATACCTCACAGCTTCTGTTAACGGAGTCCCAAAAACAGGTCTAATTGGACCGTGCTGCTCGAATGCCATCTGTGACAAATTATGATTTGAAATGTTGACTGATACGTCTGGTAAATCTACAGATGGTCTCGGTCTTGAGCCGAATCCAAAAAAGCTACGCTTCTTCTGTTTGATTTTGTCATCTGGGGGTGATAGTCCTGATTTGTTTCCCCATGAACCAGCATCCTGAATTGGGTGGGCATTCTTTGGACCAGAAATAGATTTCATCGATTGGGACTGTGGTAGTGACATGGGATCTCTTTCGTGAGCGTGAGATGGAGGTGAAGGTGTACCTGAGCTCTTCAATTTCGATCCGTGGGGTACACCACCTTGTTTTGTCGTATCATAACCAGCACGTGAATCATTGCCTTCGCCCAGCTTCCCCTGAGCACTATTCTTTCTCCTTCCGTGTGGATGAGAGCCGCCTGAGCCAGAGCGAGTATGACTTGAACGATGATGCTCATCCTCATCCTTGTAATCAACGTAACGCAGGAGAGCCTCAACCCATTCATCGCGCTCCTTATCGCTTTCAGCGCACAAAACGTGTCGCACAAGGCTAGAAGAATCCTTCCTCTTCGGCTCCAAAATTAGAAAGGCATGGCGATATTGATTGTCAACGTCATCAGAGTCTGCTCTGGAAGAGGGTGATGGTTCACTTTGTTGGGATTGCTTTCCGATTTGGGCGCTTTGAAGTTTGATACTCCCTAGATGTGGTCCGCCAGGCGACTCGTAATATTTGAACACTGGGCCGTCCAAGACAAAAAATCGCGCCTTCCATCCTCCAAAGTTTTTACCTTTCTTGGTTAAGTAGCCATTCTTGAGAGGCCTGCCACCTGGTCCAATCTTCACAGGACTTTCGGAACCTGTATCACTACTTGAGGTTAGGTCATCGGCGTGTGGCTCCATTGTGTTTGAAGATAGATATCGACATATTTCTAATGCAGAATCCGTATCTAGCTCTGTGTTGAGAACTTCGTCAAGATAATTATCTAGCGCGGTACGCCTTGCATCTATCTTAGCTGGGGAGTGACCACTAAAAAGATATTTGTCCGGTGTCCTGGCCGTAAACGTTGGGCATTGTTTCAAAATTTGGTCCAAATGTACTAAAGACGCCGAGTCTTTCTCCACGCGCCATAGCTCTCTGCCATCTGATCTGGCAAACACTGCAAGAGTGAAAACAGGATCAGTCTCAAGGTTCGCCGGGCACATGAGACTAGCTCTTGATGGCTTCAAACGTGACGAGGCCACCTTCACGTCTATTGAAGGCAAAGCATTCGGCGGAAGAAGTAGGTCTGGGTATTCTTCAGTAACAAGGCCTTTGTAAACCACATTTCCAGAGTGACCGAGGTGTGGAGAATCGCTTGGACGTCTTTCATAAATGCTGCCATTGACGAGGGTTTCTTCAGATTTGAGAGTGTTGAGAGTTTCCTCGGATCTCTTAGTAATCACCAATGGCTGTGGGGAGACCAGAACTAAAGGCTCCGCTCGGGGTGCACGAGGAGAAGCTATTGACATTGGAGTACCAGGAGGGAGAGGAATCGGCTGTCGTGGAGCTCGTGGCGATAATGGTATAGCACCTGGGAAAGCGTTCATTCCTCGAGGAGACAATGGGGGCGAAGCCATGGATGGATGAGCTGAATTGGTCCTCGAAGACATACCCATTGGCCTTGGACTCTGTGGTAGACCAGGACTCAACAATGGAGGCGACATCACCCCGACAGTCTTTGCGGGAGGCGATCTTGATGCACTCAACATTCCTGCCAAGGAACCGGTACTCTCATTTGGTGGGGAAAGAGCCCGCAAATGAGCATCTGGTGGTGAGATCGGAACTGTTGGTCGGGGACTTAGAGGCATCGCTGGTACTGTTTCCTTTGGAGTGGTCGATATGGATTTCGGTGTTCCTTTAACGCTGCCTTTCGAACTTTTCTTCGACAGGCTCCTTGCCTCCGCATCTTTCGCCGCTGCAATCTCCCGCACACGATCGTCCTCTTCCCTGGTCTTTCGTCGACCTCTCTCAGGAAACGCTGGGATCTCATCAACTTCTAATATGTCGTCATAGTCTGAATCAGACTCTTCTTTCGTCTCCGGAGCCTGACGTAAATGATTGCTCGGTCCAGTCCTCTTGCCAAGATTAAGTGGTGCTGGCGGGGCTTTTCTCGGCGGTGGAAATTTTGAGGATCCATGATCAAACTTTGGCGATGATTCCACGACCGCTAACGAAGGACCTTGCGATGATATAGGCGGAGGCGGTGGTGCAGTTGGAGGCGGTCCTCGTGGGGAATCAGATGGAAGATTCCTTGAAGGTGGAACGGTTACATCATATGGCATATTAACAGCCACCGTTTGGTTCTTCCGCTGAAGTTGAGATGCCTCAAATCCAAGAGGTGGAGAGTCAGGATTATATTGCTGAAATGCATGTTTAGTCGGCGAAGGCATCTTGTGCTCGGCTACTACCATATTAGACAGTGCAGTCGTTGCTAATGCTGGAGGGGTGATTGGATAAGGCGCCAAAGCACAATCTATGGGCGAGTGCTGCGCATAGGAACCATCCTTTGATCCATCAGACTTCAAATGTCCGTCGATGCTCTTTTGGGCTGAGATCTCGGCAACCCTTGATTCCGAAGTCATCGATCCTGATTCCGACGTTGGACCTTGTGTCGAATCTACGGGTGAAGGAGCCGCATGTTGTGTGAGATTCTCCTTCAGCTTTTTCCTATATCGTTCCTTATCTTTGAGAGCGCGCTCAAGATCCTTGTTTAAGCCCAAAATCATAGCTCTTTGTTTATCTACCAGACGCCATAACTGTGAATTCTGCGCGGTTTGTGATTGCTTTTCCTTGATCAAATATTGTATAGCGGCTTCTGATGATCCGGCCGCTTGAATGAGTTGTGCGACATCAAATTGTGCACTCGAGCCTTTGGAGTCCTGCGAGTTCTTGTATGAATGTCCACTGCTCGATATCGAGGAGATAGCGGAATCAATTGACGAGGTGCGAGGAGGTGGTCGACCCATCTCGACACGATGGGCAGGTGTGGTAGACGCCATCGTGGGTGGTTTACCGGTAGGTGAGGTCGAACCTACGTTTGCCAGGACAGGATCAGAGACACTTCGTATCGGGGCATTCGAATTCGCTTCTTGCAATGGTCTGCCGTATCTATTGGGGAATGAGTAAACTGATCATACACATGAAATTAATAAATACCTCGTATTGCCCGGTGTTTGCGGTGGTCTGACAGTTTGTTCGGAAGTATAGAAGTTCTTCTCGGTCGCTAGTAAATCATCAAGGCGCTCTTTTGGCGATCGAGGCTCCTCCAGAGGGCTCTGACTTGATTTCGTACTTATGAGTGGGTGTCGATCGTCAGAACCTTTCATAGGGAATGTGGTTCTTGTCGGAGTGACACTGCTTGAAGTTGATGTAGAAGTAGTACTTGTTTGTAGAGGACTAGGAGCAGCCTTGTGCAGGGACCTAGGACAAGCATGTAAGTGCCCGTAACGAGAAGCTGGTCAACATTGGAAAGAGGTAGCTTACCTATTGCGCGTTTCCAAGACAGGCGAAGAGTTGTTTGCTGACTGAAGAAGTTGAGTGCGACCAGCTGTGGGGCTTTCCTGTGGCAGGTAATGGAGCTGCGTATCAAAAGGTCTTTCGGTTTGTTGCGAAAGTTGTGACATGGCCAGGTAGGCTCGTCGGCTGCTGACACTCCCTCAAGCTCGCTATGTATTCATATGCCGAGATGTTTTGGACTCTAGACTGAGCACCAATTGGTTGTGGGGTTAAATACAAGGAAGAAGGGTCGTCGGTCCTCTTGCAATTTTTGGTGGCGCCTGTCGCTGCTACTAGGTTCAGAGTTTCGAAATGATTTGAGCGAGTCGATTGATGTCGCACGTTTACAAGAATTCGTTCAAGCAATGATGTTCCAACACGGAATAGTGTACAAATGAGAAACTCAAGACCAGGATGATAATGTATCGGGTTACGTCCGGGCGCGCGGGAAATATTATTAGAAGATTAGATATTTTAGTTGTTGCGAATTGGGTGAGTCGTGAGTCGTGAGTCGTGAGTTGTGACTGGTACAACAGTGAATCTGCTTGCACGAATACTTAGGTATGGTACCACTTCCAAGTTCCGAGGTTCCCTTTGTATATATTATGGTTTGGGGGATCGTTTGCTATCGTGAGCAAGTATGGATATGTACAGAAAGATGTTGGAATACGGTATTAGAAATTAATACATAGAAGTTGCATTTCGTAGTAAGTTCATGGGACCTCACGTCAGCGAGCTCCACGCCAATGAGTAGAAAAAGGGTGATTGATGGCTTAGATAAGATAGAAATAGTTTGTATGAATTAGATACAAGTGTAGGTAAGGTAGGAAATAGATGAATGGTCGAGGGTTGGAAGTAAAGAAAAGTACTCTTTTTTTCTTCTTCTCCATGGATAATCTTTTTTCGTGGTTGGCAATCAAATCCCTTGCAAGATTGCTCATTGATCAACTCGAGCCCTGTGTCTGTCTATGATGCTATGCTACCATCCCTGCTTTTTTTTATAGAGAGACGCAAGTAGTGATTAGCACTGAGATTGGTGAATGTGAGAATCTCGGAAAATAATATTGAATGATGTACCAGTTAGTGAGGTATAATCAGGAGGTGAAAAGGCGACAGCAGTCTGCATTAAGTATATACTTAGTCTTGCTTAAGTTCTTGTCTACCAACCGGATTGCATAGACTGAAGTTATATCAACTAATACTCAATTTGATCTAAAGGATTCTTCGCCTGCTCCCCAGGCTTTTTTCACCGGGGCCGGTTATCGTATGTGACGTGGGATTCAACTTGATAGAAATGCCGTGATTGATAACAACCTTTGAACTTGATTGTTGTTATTGAATGTTAACCTTATTGAATATGAACAACAATAACGGGATACATGTTATTGATCTGAGTTGGTATTCATGGAATAGCATTGGAAATACTCTTAAATATTGTCTCTAAATGCTCACCACCCACCACGAGATAACTTAAGTTCTTGCGGTACTAGGTACGTACCCGGCCCCAACTCAACCCCTTCATCTTTCGGTTCCTGCCCATACCCGACGGCTGCAACATAACTCTAATATCACAACCAATTAAAGTCATCAACACAGTATGATTGAGGCAAAGTATCTAGAAGTGTACTCTTGGCTTCTTTTAGAGCGTCTTCGACTCCTTAACCTTACAGTCTAGAATAGAAGTAACTCCTAGTTCCCAAAATAATATCTTCAATACTCTTATGCAATGCAGGGGGAGTTCGTTCGTTCTACTTGTGCAGGCTTTCCGTAGGTCGTAGGAGAAAAAACAGGCGGAAATTGACCACTATACAATGTTCTCAACACTGCTATCAACTTTTATATGAAATATATCGTTAATCCAATTCGGAGTAAAGATATGGTAAATTTTTTAATGTTTTTAAATCTCATCATTTAATTTGTAGATGATTAAAGATTTCAATTATTCAGCGATGTCTCAGTATTGAATCTTAGCTTGATCAATTCCCGCTTGTTTTTCCCCCTACGGAAAGGCAGGTACGCAGTACATATCACGACAACATGATACATGCAGGTCTTATCAACGAACAAGCCATTCCACTCTTATTAATTTCTTTAAGGATTGAATCTATCGAAGGCTTACCAGTACTCTTTTTTCTTCAGATCGCCCTTCATTGTGATATTGATATATTTGTAAGATGACACTCACCACACTCACCACACTCACCACACCCACCAATAAATAACACTTCATTACATCCTCCCATCTCTCTCCCTTCCCTAATCTCGAATTCCCTCCATATACCCCTCAGATCTTATCAAATCTAAATATTCCCCAAGCCTCATGTTCACGGCATCTTCTGCAACCCGTGTCACTTACCCAAATGCACAGACTTCCGAAAAGCTTGGGGTATATTTGAAAACTCATACTTCCCATACTTCCCATACTTCCCATTTGCCAAAAAGGATATTAAAACAAAATAGTTTCACAAATTTGAGTCATGACGATATACGGAGTATTTCATTTCCGGAAAAAGGGTCAGCGCTTCAGTGCTTCAGTGCTTCAGTGCTTCGGTACTTTAGATATCCCCCATTATTATTACTCTTATGATTCTAGGTACATATAAATGTCTCAGTCTCTCAAGAAGATGTTGGTTCAGAGAAGGATGTGCTGTCAGCTGGCCATAGTGGAAAAAGAAGGATTCCGCGGATGAATTCATGCGAAAGGTATACACAGTGCATCATTAATACTTACTGGGTGCTACAGTAAGTCTTACAAAATCTGTATATAGTACCCGGAGCGCTTGTAGAAACATCACCGAAACATTAGAAACGGACCCCCAAGTTTTAATTCCAGCCACAAGAGCAGCTCATTGACATTTTATTCTCATTCTCATACCAATGCAGTACAAATTGAAATCGATACTTGCTTAGCACATTACGAGTGTGGGATCTTAAATATCGGCCGACTTAGGTGCTTAGCATGAATCCAATTGGGATAATGAGAAAAGTCGAATTTTGGTAGCATCAGATTTTCAAAGGATTTGACATGGCCCTTTATCGCAAATTGATGGGCGGCTTTGCACTATCGAACCTCCAAGGCTTAGGTCTAGTTGCATGCAACCTACTTCTTTCTGCACGCCATTAATCCACACCCTAAGCATGACAGCGGGCCCCGCATATCCACCAAAGAGGTGCTGGAGCAGTCTGAGTATACAGTAGCCGGTGTGTGATTTACAGACTATCGATAACATAAACCAATTCGCTGATTCGATGAAAGGTGTTCATTTACTAAGTGAAGTAGTCTCTCCTTACCACGCCAGCACACCTCCCTCCATACACGAAGAACCGGCATTTTCCTGAATTGGACTTTGAAACAAGTGTGGAGAGTCAGGTTCGTAAAATATACCGTAGTGATGCTACCCCCGGATGCAAAGGCAAAGGTACCGTTTGAGGCACAGGAAATTAATGCTTTGGAAGATACATATGTACGGAGTGTGTATATATCAAGATGCTACTTAAGATACATGGACGGAGTACACAGTCACAATATCCGTCTACTCTTCTACAGTTTTCAATAGCAGTACAGTCAGAATCACAATAGAGCTGCATCCTAGTCTTTCATTGGTCGACGGCAATTGAAAATCTAGGCTGTTGCCCAATCTTCAAAGAGAGGTAACGATCAGCCACAAATCACATATGAAACATTTTCAATCACATCTCATAATTTGAGACCAAATTTAACATAAACCTCTTCCTCCACTGCCTCATTAAATTACGCACATATCACCATACTTTAACTTTCACGGCGGTTATCATCCATAGTCAACCAATCAAATATTAAAGTTCAAACCTTCATAACATACCTTTTCAGCTCAACCTTAAGTGAGGCTCTAAACAAGGTCTCATGATGAAGAAATACTAGGATTACACCTAAAATCCACATGCTCTAGTCAATTGAATGTGTTCAATGGAGCAATCAGAACTTCCTCGCTGCCATGAATGAAATGAATGCAGGGAAAATTCTTCAAGAAGTCCAAACCTGCATTACTTCCCTTGTTTACATTCAACCAATATCATTCTTAGATTCACCCATCAGCTTCGGATCATCTGCAACTTTATTCTTACCTACACGATCTTCAATAATGGAAAAGTCCTTGAGATATCTGTGCTGCAATAATTTCTCCGGCTTTGTATTTCACAACCAATCAGTCTTGCTCTCGTTATTCATTCCACCATCATGATTCTACCTACATTCGTCATTCTATCTAAGTTAACAACCAGTGATAACTCACGGCCAGGTCTGAAGAAGCTTCAGCTTGTGCATAAGCCTTTAGGGCATCACATAGTGTGCCTCGTGTTCGTAATTCTTGCTATACATACTCTTCTATAATCTTACACCATCAATACTCAATCATTATATTTTCACAAATCACAATCGTGATACTTGTTCATCAATCCAAGCTGCAGTACCGGGAATGCCGTAGTGCGAAGACGCACTTCTGTAAAACCTCAAAAAGACATGCATTCCCAGTTCCATTTGAACCAATACCAATCCTTCCCCCCTATATTCTCGTCATACCTATTCAATTCCTACCAACCCACCACTTTAAACACAACCCAAAATCCATCGAAGCACCGCCACAACATCTCTGCACCATGCAATTAATCTCCACATCCATCCCCAATCACACCACCCATAACCACCCTAACCCCTTCCCTCAACTACCGATTCGCCAGCCCAGCCCAGCCCAGCCCAGCTTCAACCCCCCAAATCAGCCAGCTCAACATACCACAAACCACCATTCCACAAACACGCACAAACCCATAACCCCGAAAAGAGACATGCAACAAAACCTCTCTCTCACATCTAATCCATTCACTCCTCATCACGAATCAGGAATACAACATAAGAAACACATGATTTACTCACAATATACGGTAAGGTTACGGTACCGAGAATACTAATCTCGAGTCCATCTCACAATGTTCGTTTCACGGCAGTAGCTTGTATTTCCTATATTTCCTGCCCCTTTTCCAGGTTGGTTGTCCGGATATTGACGGATTTTCTAGTGTAGATAGTGCGGTAAATTCGTCAATTTATGCGGATATTCATATCTAATCCCATATCCATACTTCATACTTCATAAGCACATGTAGCCGGAATCCTGGAACGCCTAGCACGGGATATCCGATTTATTGGGACGCACAGAGTATACCAATTGAAATATCGAGACACTCAATAATTAATGATTCAACCTGAAGTCGAGTTATATATTATTTAAATCCATAGAATATATAGAACAGACTCCTTTACCTACCTCTTTATACTGAATATTAAATACACTACCATTACACACAACCTAACCATTCCCCTCCAGTCCTCAAATCATACCAGCAGATATATAACCAACTTCAACTTACATTCTTCCCTGATCATATCATCTTAACAATCAGGATCAGAATCAAAAGTTCAAAGCACACTGCCAGCCACACAAACAACACAACTCCCTTCCCCCTTCCCCCTTCACCCAATCTCCACCCACCCCATAGACCACTCATCACACAAACACTTCTCGCTAATCTCAATCTCAATCTCAACCTCAATCTCGATTTCTTCATGTAAGTTTTACATACCCGTAGTCTCAATATCTCATGCATACCATCCTACCCATCCATCCCATCTACCCTATCCCATCCCATCTACTCTATCCCAACCATGCTATACTATCCCATCCCATCCTAAATCCCACATCCCAGCCAATATCTACACCCCTAGTCAGCCCCGACCCTAACCCTGACCGTTCTACTGAACCTAGTCTACCAAACCTGTTCTACTGAACTTACACGGTATACCCACTTCCTCGGTATATACCGACGGAGTCTCGCATCAGACATGATATGATATCGGATGCGTACCTGCAGCCGTTAGTGATTTCATGTAACCTTACCTCGTGTAAATTCACATAGTAATCTTACGAATTGATGTGGTATCATTCATGCAATACAAATATTTCTCTTGTGCAAGGAACGTGTAAATCACGCGATGAAAATTGTGCGGGTGGAATTAATCAGTGCCAAAATGAGTAGGAGAATTTCATGTATACTTGATTCATGTCTCATGGTGTATTCCATAGGTATACATAGGTAGAGCATGTACAGACCATCCGACTAATATCTTCTACTCAATCCGAAAAGCCTATCCATTAATCCTCCCTCGCACTAACTTCATCAAAAACAGCTTCTGCCTCCTCCCTCATCCTAACTCCCTGATCTCCTGCCACCAATCCCAAAGCTCTATCTCTGGATGGTTTCTCCGCACTCCTATTGTTCTTCCGCCTCTCTCCAGACTGGCTTCTTGGCAATTTTCCCCGTCCCTTTTCTCTCATCTTAGCTACTTCTTCCAAGCTACTTTTCCATGATCCGTCACCACCATCACCATCACCAAATCCAAATCCCCTTTCAAAATTTCCTTTCTTGTCTTTCTCTGTACTTATCTTAGTCATTTGTAACCTTCTGATATCTCCCCTCCTCTTCTGAGCAGTCTGCCTTGCAACATGCGCCAAGCTGTTTACACCAAGTCCATCCAATGCACTGAGATCCGTGAGTAGTTTTCTGATTTTGTATCCTGTGATTTCTTCAATGAATTTGTCCACTCCCTCTTCACAAGCTGCTGCAGTAGCGACCCTCAATCCCCTGAACATCTTCTTTGTATCTCTTTCTTGTCGGGTCTGTTTTTCCAACGATTTAAGTTGATTTTGTAAATCACCGACTGATTCAGAGACTGATAGTTTAGGATTGATATCTAACAGGGTAGGAATATCAGGCAGCTTTGCATAAGAAAGAACTTGGCCTTGAACGTAGTCAGGTCTTGTTGATTGACTTGACTGAGTAGCTTGGATGGGTATTGGTATGGAGGTAGCATTTGAATGTGGTGGCGGTACTTGATCCACTATTGACCTTCTTTTGACCGGATCAGGAAGTGGTGCTGATATTTGTTCTGATGTTGATTTTCCTCCACTTTTACGAACATCAGATTGACGAGGAAAAAGACCTTCATCGGCTGATACATCCGGTTCTTTTTGTTTCTCCTTCAAGCCAATGCCCGTTCTCTTCATTCCGTCATGTTCATACAAAGGAGCATCTCTTTCCATGTGGTGTTTGAGGGATTGACTTGCTATGGCCTTTGTACTCTTATCTAAATTAGTCATAGATAGATTGCACCCCTCACAATGTACTGCTTCTGGAACCTCACACATTCGCATATTTCTCTTCTTGGAAGTTGGTCCAAATCCAATGGACGGACTCGGCACCGATGCCATATTCGGACGGACTTTTGAGTCCTTGATGGTATTTAACTCTACGTTACACTGGGTACAACGAAGTGGAGATTGTGGAGTGCAAGGCGACGCCACAGTGGAAGCAGCGCGTGAAATTTGATGTGGAGGTACCGGCTCGGAGACACTGATAGTCTTTGCTTCTTGGGGTAGTTGTCGTCTTTGAGTTTCGCCGATTAAAGAAGACTTAAGAACAAGACCTCGACGTTGTTGACTTTGAACAGTAACGGGAATCTGAGTAGTGAAATGTGGAGCTCGGGTAATGAATGATGGGGCAGCACTTGTCTGAGTGGCATGATTTTTGAGCAGACGTGTATCTTTTTGTGCTATGGCGTCCCCAATGGTAAGCACAGCACGAGTTTTGTTTGGAAGTTGCTCTAGACTGGCGAAATCTGCCACCCCAATATTATCACCTTCTTCGGGACCAACGAATGAATGTGGATAAATGGTTATAGCTGATGGTATGGGAATGTCAGATGACGTGATACTAGTAGGAGTTCGAGGGATTTGATCTGGGATAGAACGAGTGTGCTCCGGTGGAGTATCGAGATGTAATACTATAGAAGAAGACTGTGAGTTTGGCTGACTCGTGAATTCCGAGTACGGAGGCGATGCAGCAGCGTCTCCAGCCAACTTGCTCAGTCGGGCGTGTTTTATAGCAGTGCCGGACTCAGGAGCAGACTCAGGAGCAGGCTCGGCTGAGATTGGTGGCTTACGAAGCCAAGGTAAGGATTTTTTGGCAGGAGACCTCGTACGTTCAGGTGGGACAATGGGTCCCGAGCGATATGCCTGCCCAGGCGACGGTGCTCGCGGATGTGCCAGATCGCAACACGGTGGAGACTCAAGACGATCGGTAGGATCGCCTCGCTCATATGCTGGTGTCCACTCAATGACAGTTTCTTCTGACGCAATACTCATTGCCGAGATTTCTCTTTCCGGTTTCGCAGGGTCAGATACTGATTTCTTGATCAGAACATTTGAGCCCTTTATCCCCATTTTGTCGTCTGGTAGAGTAGCTTGTGGTGGCTCTTCAATATCAGAGAGAGACCTTCTTCGGTCAATTTCAGATTCTGCTAGCAGCCCGGCACTGCTATGCTCATATGGCACTGGCTGAACTTCCGGAACGGTACTCCTACGTTCGTATGACTGGACACCCACAACCAATCGGTTCCGTTGTTCCGCCGATGTCACCGCTAGTCCAACAGCTTGAAACTCGGCGTGATAAGGTTTGAACTCTTGTATAGTCTCTATCGTTTGTGTGGAAAAACTGTTTGAGGGTGCAGATGAAATAGGTGTTTGCTTTGGGGCCTGCTTCGCGGTTTGAAGATATAACTCAAGTTCCCTAGTGAAACGTTTCAAAGCTCTTCTTTGGCTAGGACTACGAGAAGAAGGACTCGAAGCAATACTTTGCACAATAGAATGAACAGAAGGAGAGAATGATTTCCCTTGAGCAAGACTTGCAAGTCTGGATGCTCCAATAAATGCTGTGTTACCTGTTGAGATCCCTTTTTTAGAAGGATCGCCTGATGTAGATATCTCTGCCTGGGTGGCGCTGTGACGAGTGAAATTTTTCTCTTCGTAAAGACTCGCGAGCGTAGATGCAGCCAAAAAAGCTTTACTTCTAGCTGGAGAGACAAAACCAGTACGTATGGATGGATGATACTTCCTATACAAGCTCCTGGAATAAACACGACTGTCTTGCGATGCAGTCGTTCCAGGATTTGCTTGATAGCGACGGACTTGATCTACGGCTGCTCCAGTCAATTGTCTCGAGTCAATGGAGTTTGTTCGACTTCGGGCTTGAGTTTTTATATTATTTTTTGCAACACTACCCTTGATTCTATTGAAGCTCGAACATCCAGCGCCGTCTACAGAATGAATATGACTTTCGTCGATGGTTTTGTAAGAATGGGGTAATTTCGATTCGACGACACTTTCGGCAGGTGGAAAACAACTATCACTCTCCTGATCCTGCCTAGTAATATTGGAACGAGGTGATTCCCATCCAAAAACTTCTTCTCTAGCTTGCTTCGAAGCACGGTTTTGCGAACGAGTAACAATAAAGCTCTTTGAGGTTCTGGATCTTCGACTACGAGCCTTAGTCCTTTCTTTCCTTCGAGCCTGTTCTAGCGCTCGACAATTGTGTATTTCGCAAGTGCCTCTATTGGCGTGAGAGGCACAACGAGTGAAATTGGTTTGAGGACGATTCGAAGTAATATCTATGCGTGGGAACGTTCGATGAGGACAACCCTTCCAATGTATATTGAAATTGACCATTATTGACTATAAGGATAGAATCTTGAAGAATGCATATTTTAGGAAATGTGAGGTCTTCAAGATTGTCGGGACAGAGAAATTAAGGGAGCTCCTCGATGTGCACTGCTCCTGCCATTCCAGTCAAAGTTTCGCACATGATCCGCCAATCTGGAAGATAAAATCCTTCCATCACGCATATGAGTTCCCTCATCGAATATCTTTGATACCGGGTGAAGAATACATATTGACCTGCCGCTGACCTTTTCTCAGAAGGTACTCAATCGCACTGAAATCCTTCTTATCTAAAGTTATACTCTTATCGAATTCAAGTCTGGAAGTACCAAGAATATTAGCAAGATTCACACAGGGAAGGCAGGAAATGGTAATTATTCAATAGTCGACGTACCTCGCAAATGCTTCAAAATGCTTTCTCGACTCCTTCATCTGGTTAATAGCTTAATCTGAATCTTCATAGAAAACACCACTCACAGCCGGTTTTTTTCTACTTTCCCTCAGACATTTTCTATAAAGAGCGAGAACCTCCCTCTGAAGTCCTGATAACCTCGCCATTTTTCCTTCCTTGTTTATTGACTGTTGGTGAGTCAAGATGTCCGAACAGAAGTAAAAGAAAATAATCGATGATGCATCATTGATGCATTGACATTGCAGGGATGAGCTCCGAGGTGGGGGATTAGATAAGCGACCTCGGTATCCTAAATGCTCCTTTCTGGGGGTTGAGCACACAGATTCTACACATCCTAATGCCAATCCAATAGTCTGAGAAGCATGATTTCACCTTGTCCGTGGCAGGCCATTCCCTTCAGATTTATTGTTCGGAATGAACTTACATAACTGATGATTCGTGGCGTAAAATGAATGGGAATTTTGATAATTCAACATTCAAATTGTATAGGAATGCTATATATTCAGTCACAATCCTAAGACCATTCTCTATCTTTGCCTATATAGTAATTTGTCCAGGCATGATCTAGCCAAGGTCCCTGATAGAAGCTGAATATTGCACTCGCTGGATATATGTCAAGAGGAACCTGTCCTTTTGACCGAACATTTGGGTGAAATACCCATTTTCTATAAGTTCACTTAGAGATATATTAGTACCCTTTCTAAGATCCATGATTTTCCGTCGAGCTGGTCTGAGGTGTCACATTGAACTTCCTTCGACCAATAGTCGCACTCTCGCGCCTAGTGCTGTATGTACATTCGCAGATACTTTTGACTCTCCAGCGTTCCGTTCTTCTGCTTGTTCTTCACCTCTGGCTCTTCGATTAAAAACCTTACTTTGTGGCCCTGCTGGTTCTAGATATCGACGCCGAAACTTCCACCTTTGTCTTTTTTACTGACTGCCGCGTCAGCCTCGACACAACCGGTAGGGCAATATCAAGAGGCAGTGACTATTAACCAGCAAGCGCTGATAGGCAGAGAAAAGACATTAGGACGAAACTACTCCGAAACACTGAGAAGTTTGAACAATGTGGGTTTAGTGCTCGAAAACCAAGAAAAATACATGGAAGCAGAGAATATATATCTGCAAAAGTTGACTGCAAGGGAACAAGTGTTGGGGAAAGGTACATCCAGAAACGCTACAAAGAATTATCAACATTGGTGGTGTCCACTTGAACCTATTAGACTACATTGGGACAGAGTCTCTTTAACGACGAGGAGTGGAAGGAAAAGGATTCTGGGACTAGATCACCCTGACACGCTGCAGAGTATAAGCAATTTGGGGAAGGCTCTTGAAAATTTGGACCGGCCTGAAGAAGCAGAGCTACTCTTCCGACAGGCCGTAGAAAGCAAGGAGATGCTGCTGGGAAACGAATATTCCCATATACAGAGTGCTGAGGCTTGTGCCGGACTTGTTAGAAAGATCAACTGGAAGTGAGAATCAATCATTGCCAACTAGGATGAACACAGGAGTATTAGTGACTATGGATTCCTGATGAAAGTTTGAATAGAATTGGTTCAAATTGAAATGTTACTGATTAATATGAAGTCGCATGGAGGTGAAGAGTAGCTCTCTTATAGTGAGAGCTCTAATTCTGATCAGGTCTAGCTTTCCTTGACTGTCGTAGTATCAAAGGACCGTCAAGAACTCCACGATGTTCTAATTCAATTCTGGCAATTCCAAACATTCTGAGAAAGACAGTATTTTTATATATTCGTCAATTCAGGTACACCAATTTCTGGCACATCTCACATTGTCGTAGTGAGAAGGTATGTTAAGGTATGAGTAAGCAGGAGCTCCAGAAAGATATGGCTGGAGGTGGGGAAATATTTACCTCGGGAGATTCCTAATCTCGTCTTATCGTGAGAGTGAACTCCCATCAGACTGCATCTAGAATACCCTCATTCATTCAATTTACTTCATTATCAATTGCTACAATGTCATCGCCTTCATTCTCCGTAAGTCCAATTCAATCAATACCACTACATCCGTGGGTCCTGGATCATTAGGTATACAATACTAATGTTCCTCTAGCGACTTGTCCGCTTCCTAGCCAAAAACGGCCGCACATACTACGGCGATGCCATTCTACCCAAAGGAGTATCAGATATCGCGAAAGCTACCCAAGCCAAAGTGATCACAGGTGAAATATTTGGGAAGCATGAGGTTACAGATCAAATACAAGATATTCGGCTTTTACTTGCTCCATTAGCAACTGAAGATGTTAAGACTGTGAGATGTTTGGGGTTGAACTATGAACAGCACGCCAAGGAGGTAAGCATTTATGGATATGAATATTGGATGCAATGAAACAAGATAGAAACTTGTCTCAAGCTGAGCACTTCTAGTCAAATATGCCGATTCCGAAATTTCCAATTCTGTTTGTAAGTCCATGGTTTCCGTTCCCCCGGAATTTCAACAACAATTAACATCCCAAAGTACAAACCCATCACATCACTCTCTGGTCCCACCGATTCCATTCCTATCCCCGCGATGGCTCAAGAAGGTACCGGTCTTGACTACGAATGCGAACTTGTAGTGGTGATTGGGAAATCCTGCACCAATGTCCCCGAATCCAAAGCTTTAGATTATGTTCTTGGTTATGCCGTAGGTGACGATGTATCGCATCGTGAATGGCAGATTCAACGAGGGGGTGGTCAATGGGCTCTCGGAAAAGGATTCGATGGATGGGCTCCGTATGGCCCGGGGATTGTCTCTAGTCAATTGATTGATCCGCAAAATCTTAAGATTTTTACGAAATTGAATGGGAAGATGGTGCAGGAGAGTAGTACCAAGGATATGATTTTTGGTGTAGCAAAAACTATTGCCTTTTTGAGTCAAGGAACTACATTATTACCAGGAGATTTGATTTTTACTGGAACGTGAGTATTTGCGAATTATTTCTCGTTATGATTTATTTATTAGAAAGGATGCTAATATATGAATAGTCCACAAGGTGTAGGAATGGGAAGAAAGCCACAGGTTTGGTTGAAGGATGGTGATGTGGTTGAAGTTGGACTAGAAGGGGTAGGAAGTTGTATTAATAAGGTTGAGTTTACTCAGACAAAGGAGAAATCGAAGCTATAAGTTTCTAGACGCTGAAATATATGAGATATAGATACTCATTGCAATAAGTTCAAACATACAACAACTTTCATCCCATAGTCATGCCCTTGGCACAGCAAAATGTTCAGGCTGAGTTCATATTGAGTTTAAGCAGTTGGAGTGTGAGATTAGGAGTGTGAGGGTAGGAAATGGTTTATGGACAGGATTGATGGAGGTGGTGATTTGAATAGGGTCGATTTTGAATTGTATATTCAGAGGAATATTCATTGGACATCCATATCTTTCTATATCTCGATCTATCGACGTACACAATGCCGTTCCATCAATTACACAATGTAGCACAAAAGTGATTCTGAGCAATCAATAGAAATCCCCAATATCGATCTTATATCAGCTTTCGAAAATGTAATGGAGGATGAGAGAAGTTCTATTTCTAATAGCATGCCATAAATCACCCATCAAGAACACTTAGATATAAATATCAGAGTCTTAACAGCAGTATCAAACGAGAATATTACAAACCTGAACTTGCTTCACATCCTTCAGGACTAGCGATGTATGCAAGGCGATCTTGTAGTCCCTAATGATCTACCGACAACTCTGTCTGATATTATTCATAAGATTACCTCCCGGTCGAACTTCACTCTTATTGAATGTCCTTGTGGATAGGAAAATTGCCATTGGTATGATTACATTATTTATATCCTACTCATATTTCCATATTTCAACATTCAATACAGAAATCCCCGCCCCAATGCCAGCCCATATATAGTTTTCAAAGGTCATTCATCATACGTACATTAAGAATAAGATCATACCATTTCAGCTGCAGTACCTATGGAAAGTCCCCGGAGACGAAGTGATATCCTGTCTAATCTATCCCGTAAGTTTCACTGTCTTTGACTTCTTTGATTTCTTTGAATAGATTCTGTACTATTCCATTCCATTTCTACTTGGTGCTCTATGATATATAGAGTAAAGCCCTGTGTGAATAAACTACTTTGAAGATATTCATGGTTATGGGCAGATAGATAGATATTATGTATAAAGCCTGGTAGATCCAATCATCCATCCTAATCACATCTCGTCGCATCACATTTCAACTTGTATATCTATCACATATTATTTTCCGACTCGGAGAAATGGCTATATTGATTAAGATTTTGTTTGCGGAGTATATCGATCTCCCACACATAACATCTTCAGCTAACATCTTCAGCTAACATCTTCAGCTAACATCTTCAGCTAGCCCACTTCGAACCCCTCACACCTATGAGATAGATATGTGTACATTAGATCTTAGATCTTAGATACCGTACATGCATGAAAATATCAATCTCAGCTCACATATTTCCGAAATCCGCAAAACCCCCACGCAAATCCTACCCATTATATATACCCCTCCAAATCCCAGCTAATCCCTTACTACCTAATCTCCCGCTAATCTTGATCCTGCAAAGAGAAGCAATAACTCCCGAATCGCGCATCGTGTCCCAGCACAATGGCTATGCAGACAGCGTCCCAATTTCCAACCAAAAAGTAAATAGCAAAAAGCAAAAAGTAAATATCTAGAAACCTCGGCGAATTATCCCGTCCCATCCCATCTCACATGATGAATACGATAAAAAAGATAAAAAGAGCGGAAAAATTGCTTCGCTTGCTTGTGCATATGCATGATGAAAGTTTACTTACTTATTTACTTACCTAGATATTGTGATATGATTTCTTCTGTAGAGTGTGCGTGTCTGGACTCTGGATTCTGGACTCGGGTTAGTGATTAGTGGTTAGTGATTATTGAGTAGTGATTAATGATCAGCTAGCTACCTAGTAGCCACGGAGATAAATCCGTCCATTCCATATATATCACATACATACATACATACATACATACATACATACATACATACATACATACATACA
>NODE_2_length_249615_cov_141.679392
[truncated: 47,509,149 more chars]
