# Supplementary material for: First Detection of Sclerotinia nivalis on Carrot (Daucus carota subsp. sativus) in Russia and Comparative Pathogenicity of Sclerotinia Isolates on Carrot
Source: Plants (Basel). 2025 Nov 15;14(22):3487. doi: 10.3390/plants14223487 (PMC12655907; doi:10.3390/plants14223487)
Supplement: Supplementary file 1 [file plants-14-03487-s001.zip › Supplementary_Table_S1.xlsx]

## Sheet: Sheet1
#	Organism	GenBank Assembly Acession
1	Sclerotinia asari CBS141_91	GCA_040437585_1
2	Sclerotinia borealis F-4128	GCA_000503235_1
3	Sclerotinia glacialis LMK 743	GCA_002162575_1
4	Sclerotinia minor CBS 339_39	GCA_029034665_1
5	Sclerotinia minor SM1	GCA_025389075_1
6	Sclerotinia minor SsChi	GCA_024586315_1
7	Sclerotinia nivalis SnTB1	GCA_029531795_1
8	Sclerotinia nivalis SМ8	Suppl. File S1
9	Sclerotinia sativa CBS 339_47	GCA_040955825_1
10	Sclerotinia sclerotiorum 1980 UF-70	GCA_000146945_2
11	Sclerotinia sclerotiorum CU8_30	GCA_039834565.1
12	Sclerotinia sclerotiorum CU10_4	GCA_039834585.1
13	Sclerotinia sclerotiorum CU10_20	GCA_039834515_1
14	Sclerotinia sclerotiorum CU11_7	GCA_039841415_1
15	Sclerotinia sclerotiorum ESR-01	GCA_025594185_1
16	Sclerotinia sclerotiorum O7	GCA_046127935_1
17	Sclerotinia sclerotiorum P7	GCA_025389095_1
18	Sclerotinia sclerotiorum Q12	GCA_046127885_1
19	Sclerotinia sclerotiorum WH6	GCA_019022465_1
20	Sclerotinia spermophila CBS 219_46	GCA_038090695_1
21	Sclerotinia subarctica HE1	GCA_025389085_1
22	Sclerotinia sulcata CBS 303_31	GCA_040955895_1
23	Sclerotinia trifoliorum SwB9	GCA_905066765_1
